# Supplementary material for: Genome anchoring, retention, and release by neck proteins of Staphylococcus phage 812
Source: Commun Biol. 2026 Jan 8;9:199. doi: 10.1038/s42003-025-09477-8 (PMC12886913; doi:10.1038/s42003-025-09477-8)
Supplement: Supplementary file 4 — Supplementary Data 1 [file 42003_2025_9477_MOESM4_ESM.xlsx]

## Sheet: Data Fig. 4F
Data for Fig. 4F		N	nucleotide position			W	width of the minor groove (Å)
N	W	N	W	N	W	N	W	N	W	N	W	N	W	N	W	N	W	N	W	N	W	N	W	MEAN W
1	NA	11	8.043	21	7.882	31	7.996	41	7.965	51	7.939	61	8.028	71	7.953	81	7.989	91	8.968	101	8.142	111	8.054	8.08718
2	7.405	12	7.22	22	7.219	32	7.166	42	6.998	52	6.982	62	7.119	72	7.082	82	7.129	92	7.139	102	7.349	112	7.493	7.19175
3	7.713	13	7.607	23	7.597	33	7.16	43	7.424	53	7.3	63	7.438	73	7.545	83	7.524	93	7.53	103	7.763	113	7.886	7.54058
4	7.246	14	7.216	24	7.259	34	6.97	44	7.116	54	6.998	64	7.051	74	7.124	84	7.17	94	7.257	104	7.236	114	7.282	7.16042
5	4.996	15	4.937	25	5.15	35	4.911	45	4.792	55	5.061	65	4.905	75	4.915	85	5.149	95	4.923	105	5.021	115	5.253	5.00108
6	2.816	16	2.728	26	2.802	36	2.815	46	2.691	56	2.794	66	2.834	76	2.743	86	2.777	96	2.492	106	2.745	116	2.847	2.757
7	4.732	17	4.662	27	4.618	37	4.633	47	4.508	57	4.558	67	4.559	77	4.577	87	4.567	97	4.669	107	4.71	117	4.734	4.62725
8	7.158	18	7.041	28	7.085	38	7.113	48	7.076	58	7.094	68	7.188	78	7.154	88	7.161	98	7.291	108	7.116	118	NA	7.13427
9	7.41	19	7.454	29	7.356	39	7.274	49	7.275	59	7.386	69	7.348	79	7.361	89	7.52	99	7.462	109	7.49	119	NA	7.39418
10	6.968	20	7.124	30	6.947	40	6.857	50	7.105	60	6.891	70	7.108	80	7.015	90	7.093	100	7.666	110	7.7	120	NA	7.134

## Sheet: Data Fig. 6E
Data for Fig. 6E		N	nucleotide position
		W	width of the minor groove (Å)
N	W
1	NA
2	NA
3	NA
4	NA
5	5.929
6	5.935
7	5.938
8	5.896
9	5.866
10	5.81
11	5.583
12	4.922
13	5.03
14	5.767
15	5.952
16	6.005
17	5.936
18	5.928
19	5.852
20	5.826
21	5.876
22	5.888
23	5.902
24	5.906
25	5.888
26	5.892

## Sheet: Data Fig. S3
Data for Fig. S3A							Data for Fig. S3B							Data for Fig. S3C							Data for Fig. S3D							Data for Fig. S3E							Data for Fig. S3F
																																			neck C12			neck C6			neck/tail C6
resolution (1/Å)	FSC unmasked	FSC corrected	FSC masked	FSC randomized			resolution (1/Å)	FSC unmasked	FSC corrected	FSC masked	FSC randomized			resolution (1/Å)	FSC unmasked	FSC corrected	FSC masked	FSC randomized			resolution (1/Å)	FSC unmasked	FSC corrected	FSC masked	FSC randomized			resolution (1/Å)	FSC unmasked	FSC corrected	FSC masked	FSC randomized			resolution (1/Å)	FSC masked map-to-model		resolution (1/Å)	FSC masked map-to-model		resolution (1/Å)	FSC masked map-to-model
0.001001	1	1	1	1			0.001001	1	1	1	1			0.001001	1	1	1	1			0.001001	1	1	1	1			0.001001	1	1	1	1			0.016604	0.670536		0.0167397	0.839132		0.0150505	0.890355
0.002226	0.999989	0.999998	0.999998	0.999998			0.001929	0.999996	0.999999	0.999999	0.999999			0.001929	0.999903	0.999982	0.999982	0.999982			0.001929	0.999949	0.999997	0.999997	0.999996			0.001929	0.999605	0.999973	0.999973	0.999971			0.0231847	0.669882		0.0229514	0.839532		0.0186984	0.890823
0.004452	0.999994	0.999958	0.999958	0.999958			0.003858	0.999979	0.999994	0.999994	0.999994			0.003858	0.999949	0.999979	0.999979	0.999978			0.003858	0.999931	0.999982	0.999982	0.999981			0.003858	0.999398	0.99983	0.99983	0.99983			0.026996	0.67152		0.0268016	0.840733		0.0213898	0.890999
0.006677	0.999953	0.999886	0.999886	0.999888			0.005787	0.999914	0.999986	0.999986	0.999987			0.005787	0.999846	0.999973	0.999973	0.999973			0.005787	0.999398	0.99972	0.99972	0.999737			0.005787	0.997105	0.998792	0.998792	0.998844			0.0300681	0.673567		0.0296519	0.841173		0.0233359	0.89091
0.008903	0.999889	0.999952	0.999952	0.999952			0.007716	0.999785	0.999877	0.999877	0.999874			0.007716	0.999805	0.999882	0.999882	0.999882			0.007716	0.998792	0.999468	0.999468	0.999473			0.007716	0.992154	0.997527	0.997527	0.997614			0.0325646	0.674899		0.0320924	0.838712		0.025199	0.891299
0.011129	0.999688	0.999604	0.999604	0.9996			0.009645	0.999577	0.999895	0.999895	0.99989			0.009645	0.999405	0.999709	0.999709	0.999703			0.009645	0.996653	0.998898	0.998898	0.998853			0.009645	0.984968	0.995855	0.995855	0.995706			0.0347648	0.677806		0.0342065	0.837107		0.0267097	0.890814
0.013355	0.999132	0.999281	0.999281	0.999277			0.011574	0.999055	0.999785	0.999785	0.999777			0.011574	0.998535	0.999674	0.999674	0.999673			0.011574	0.992731	0.997277	0.997277	0.997242			0.011574	0.972524	0.988373	0.988373	0.987547			0.0367228	0.68067		0.0361142	0.835785		0.0280189	0.890044
0.01558	0.998529	0.998938	0.998938	0.998935			0.013503	0.998793	0.999696	0.999696	0.999701			0.013503	0.999065	0.999754	0.999754	0.999754			0.013503	0.995787	0.998487	0.998487	0.998464			0.013503	0.982096	0.992996	0.992996	0.992828			0.0382874	0.683526		0.0378027	0.835927		0.0293266	0.888939
0.017806	0.997914	0.998686	0.998686	0.998673			0.015432	0.998549	0.999734	0.999734	0.999741			0.015432	0.999016	0.999773	0.999773	0.999772			0.015432	0.996192	0.998606	0.998606	0.998583			0.015432	0.984028	0.994417	0.994417	0.994318			0.0400728	0.684439		0.0393321	0.835501		0.0305618	0.888984
0.020032	0.998568	0.997931	0.997931	0.997951			0.017361	0.998256	0.999738	0.999738	0.999738			0.017361	0.998504	0.999678	0.999678	0.999674			0.017361	0.993877	0.997816	0.997816	0.99771			0.017361	0.96945	0.990832	0.990832	0.990809			0.041523	0.686557		0.0408244	0.832699		0.0315062	0.888435
0.022258	0.997769	0.998495	0.998495	0.998515			0.01929	0.997856	0.999725	0.999725	0.999725			0.01929	0.998342	0.999605	0.999605	0.999601			0.01929	0.993889	0.998177	0.998177	0.998115			0.01929	0.973166	0.991132	0.991132	0.991347			0.0428582	0.686883		0.042159	0.831131		0.0325478	0.888911
0.024484	0.997364	0.999011	0.999011	0.999011			0.021219	0.997709	0.99959	0.99959	0.999588			0.021219	0.998491	0.999582	0.999582	0.999582			0.021219	0.995753	0.998863	0.998863	0.998825			0.021219	0.97936	0.993855	0.993855	0.993825			0.0440461	0.689108		0.0433967	0.828524		0.0335039	0.888666
0.026709	0.996533	0.999067	0.999067	0.999069			0.023148	0.99839	0.999597	0.999597	0.999604			0.023148	0.999007	0.99961	0.99961	0.999613			0.023148	0.995109	0.998732	0.998732	0.998668			0.023148	0.974998	0.99274	0.99274	0.992795			0.0453963	0.691297		0.0446306	0.82523		0.0344543	0.887764
0.028935	0.996669	0.998473	0.998473	0.998465			0.025077	0.99809	0.999656	0.999656	0.999656			0.025077	0.999219	0.999702	0.999702	0.999705			0.025077	0.996966	0.99913	0.99913	0.999072			0.025077	0.985505	0.995896	0.995896	0.995932			0.0466601	0.695015		0.0458019	0.823838		0.035294	0.887499
0.031161	0.996026	0.996919	0.996919	0.996887			0.027006	0.997859	0.999565	0.999565	0.999549			0.027006	0.998923	0.999646	0.999646	0.999641			0.027006	0.996771	0.999055	0.999055	0.999011			0.027006	0.983361	0.995666	0.995666	0.995536			0.0475696	0.696793		0.0467884	0.822096		0.0360044	0.886585
0.033387	0.996393	0.998611	0.998611	0.998588			0.028935	0.996628	0.999309	0.999309	0.999298			0.028935	0.998265	0.999517	0.999517	0.999508			0.028935	0.994548	0.998545	0.998545	0.998522			0.028935	0.973939	0.99335	0.99335	0.993141			0.0486257	0.695314		0.047877	0.820687		0.0368461	0.886328
0.035613	0.99649	0.998499	0.998499	0.998503			0.030864	0.996115	0.999045	0.999045	0.999052			0.030864	0.996924	0.999344	0.999344	0.999349			0.030864	0.987077	0.996884	0.996884	0.996757			0.030864	0.936329	0.984899	0.984899	0.984325			0.0498025	0.697564		0.0489166	0.819338		0.0376058	0.886505
0.037838	0.995272	0.99779	0.99779	0.997789			0.032793	0.995748	0.999068	0.999068	0.999079			0.032793	0.997118	0.999237	0.999237	0.999236			0.032793	0.985806	0.996572	0.996572	0.996311			0.032793	0.932875	0.982154	0.982154	0.980976			0.050541	0.698917		0.0497538	0.81736		0.0383199	0.886047
0.040064	0.99372	0.99766	0.99766	0.997649			0.034722	0.995226	0.998983	0.998983	0.998985			0.034722	0.996803	0.999208	0.999208	0.999198			0.034722	0.985279	0.996373	0.996373	0.996133			0.034722	0.923793	0.982223	0.982223	0.981477			0.0516894	0.70311		0.0507465	0.815391		0.0390551	0.886261
0.04229	0.990762	0.997082	0.997082	0.997078			0.036651	0.993719	0.998776	0.998776	0.998783			0.036651	0.994994	0.99895	0.99895	0.998933			0.036651	0.976179	0.99478	0.99478	0.994307			0.036651	0.894392	0.973499	0.973499	0.973488			0.0525536	0.706533		0.0516677	0.813318		0.0396513	0.885781
0.044516	0.983538	0.996285	0.996285	0.996278			0.03858	0.992366	0.998279	0.998279	0.998326			0.03858	0.9941	0.99842	0.99842	0.998401			0.03858	0.975214	0.993311	0.993311	0.99263			0.03858	0.883193	0.966621	0.966621	0.966485			0.0534252	0.711697		0.0524776	0.811552		0.0403244	0.885259
0.046741	0.973366	0.99308	0.99308	0.993085			0.040509	0.988013	0.99743	0.99743	0.997433			0.040509	0.992357	0.99773	0.99773	0.99775			0.040509	0.971915	0.992962	0.992962	0.992309			0.040509	0.861459	0.964995	0.964995	0.96293			0.0542679	0.716545		0.0533031	0.809091		0.0409429	0.884196
0.048967	0.95903	0.988141	0.988141	0.988145			0.042438	0.984895	0.996237	0.996237	0.996206			0.042438	0.988197	0.996823	0.996823	0.996842			0.042438	0.95461	0.989691	0.989691	0.988353			0.042438	0.805358	0.948499	0.948499	0.937601			0.0550529	0.721904		0.0540501	0.806891		0.0415104	0.882786
0.051193	0.939126	0.985954	0.985954	0.98588			0.044367	0.977281	0.994911	0.994911	0.994876			0.044367	0.982687	0.995293	0.995293	0.99528			0.044367	0.932492	0.982072	0.982072	0.979419			0.044367	0.723731	0.916544	0.916544	0.816158			0.0556442	0.728453		0.0549413	0.804733		0.0421143	0.881864
0.053419	0.953222	0.985611	0.985611	0.985569			0.046296	0.956239	0.992703	0.992703	0.992616			0.046296	0.969736	0.993146	0.993146	0.993107			0.046296	0.871691	0.966342	0.966342	0.954817			0.046296	0.551755	0.850789	0.850789	0.43771			0.0566428	0.734825		0.0556922	0.803022		0.0427454	0.881627
0.055645	0.951193	0.985946	0.985946	0.985956			0.048225	0.943905	0.990787	0.990787	0.990645			0.048225	0.952388	0.991169	0.991169	0.99112			0.048225	0.794125	0.947757	0.947757	0.835549			0.048225	0.415914	0.678333	0.786276	0.335573			0.0574834	0.74047		0.0563648	0.79986		0.0433438	0.881167
0.05787	0.961294	0.986026	0.986026	0.985937			0.050154	0.92205	0.990581	0.990581	0.990469			0.050154	0.931398	0.989637	0.989637	0.989555			0.050154	0.778381	0.947911	0.947911	0.568357			0.050154	0.413677	0.719427	0.794521	0.267646			0.0582219	0.746223		0.0571442	0.797819		0.043857	0.879177
0.060096	0.958921	0.987738	0.987738	0.987755			0.052083	0.92344	0.990405	0.990405	0.990291			0.052083	0.932601	0.989173	0.989173	0.989046			0.052083	0.74017	0.876969	0.937083	0.488609			0.052083	0.400666	0.670949	0.764103	0.283099			0.0588655	0.752885		0.0578139	0.796573		0.0442965	0.877719
0.062322	0.95424	0.986659	0.986659	0.986745			0.054012	0.937773	0.991063	0.991063	0.991021			0.054012	0.947853	0.989923	0.989923	0.989793			0.054012	0.773722	0.903697	0.940023	0.377204			0.054012	0.431086	0.702066	0.774538	0.243247			0.0594761	0.760359		0.0584827	0.795103		0.0448201	0.875578
0.064548	0.9434	0.980402	0.980402	0.980462			0.055941	0.943236	0.991347	0.991347	0.991367			0.055941	0.957185	0.991324	0.991324	0.991256			0.055941	0.841513	0.936244	0.959131	0.358979			0.055941	0.525184	0.780207	0.82881	0.221134			0.0601441	0.766683		0.0591202	0.794055		0.0453813	0.87487
0.066774	0.941456	0.978699	0.978699	0.978673			0.05787	0.94849	0.99151	0.99151	0.991491			0.05787	0.958051	0.991718	0.991718	0.991709			0.05787	0.841828	0.935338	0.955095	0.305535			0.05787	0.51176	0.751459	0.807785	0.226627			0.0609377	0.772927		0.0598333	0.792572		0.0459251	0.874114
0.068999	0.927757	0.979004	0.979004	0.978906			0.059799	0.949383	0.991121	0.991121	0.99113			0.059799	0.955291	0.991089	0.991089	0.991013			0.059799	0.821437	0.925829	0.947741	0.29543			0.059799	0.485735	0.741663	0.795663	0.20903			0.0615434	0.780562		0.0605564	0.791024		0.0463732	0.873164
0.071225	0.901817	0.975432	0.975432	0.975372			0.061728	0.947699	0.991928	0.991928	0.991915			0.061728	0.95621	0.990659	0.990659	0.990596			0.061728	0.833692	0.936848	0.953778	0.268093			0.061728	0.529037	0.775827	0.817368	0.185307			0.0620953	0.7904		0.0611134	0.791285		0.0468316	0.870116
0.073451	0.918587	0.973953	0.973953	0.973985			0.063657	0.937459	0.990746	0.990746	0.990803			0.063657	0.947351	0.989176	0.989176	0.989286			0.063657	0.810325	0.919559	0.941589	0.273861			0.063657	0.465719	0.716236	0.769396	0.18734			0.0627324	0.798327		0.0617237	0.79059		0.047228	0.867715
0.075677	0.934035	0.980581	0.980581	0.98068			0.065586	0.920903	0.988197	0.988197	0.988365			0.065586	0.936771	0.987428	0.987428	0.987402			0.065586	0.804248	0.925445	0.941617	0.216918			0.065586	0.434484	0.69955	0.74948	0.166184			0.0635124	0.805031		0.0622751	0.791175		0.0477712	0.86549
0.077902	0.947626	0.983585	0.983585	0.98363			0.067515	0.914329	0.985938	0.985938	0.985866			0.067515	0.92507	0.985556	0.985556	0.985424			0.067515	0.785767	0.92264	0.934322	0.151003			0.067515	0.394767	0.676817	0.716779	0.123652			0.0641318	0.810411		0.0628785	0.789884		0.0482612	0.863808
0.080128	0.942459	0.981578	0.981578	0.981574			0.069444	0.902459	0.984441	0.984441	0.98435			0.069444	0.920633	0.983061	0.983061	0.982951			0.069444	0.786515	0.918435	0.931675	0.16233			0.069444	0.389538	0.68011	0.709567	0.092085			0.0646475	0.815687		0.06354	0.789542		0.0487321	0.863202
0.082354	0.935912	0.979217	0.979217	0.979295			0.071373	0.882514	0.981807	0.981807	0.981825			0.071373	0.914943	0.979755	0.979755	0.979711			0.071373	0.768691	0.915648	0.927755	0.143531			0.071373	0.385066	0.679076	0.700982	0.068262			0.0652141	0.822685		0.0640416	0.788622		0.0491072	0.86177
0.08458	0.926247	0.975175	0.975175	0.975369			0.073302	0.889682	0.982074	0.982074	0.981996			0.073302	0.902409	0.978061	0.978061	0.97818			0.073302	0.70126	0.87735	0.899789	0.182951			0.073302	0.305202	0.583708	0.632608	0.117465			0.0657616	0.828359		0.0645835	0.788686		0.049426	0.860303
0.086806	0.906358	0.969027	0.969027	0.969268			0.075231	0.903953	0.985317	0.985317	0.985228			0.075231	0.906264	0.979991	0.979991	0.980223			0.075231	0.709531	0.870202	0.892253	0.169885			0.075231	0.322852	0.584364	0.627765	0.104422			0.0662701	0.834848		0.06516	0.787879		0.0499018	0.858846
0.089031	0.907489	0.966896	0.966896	0.966954			0.07716	0.90944	0.986705	0.986705	0.986645			0.07716	0.914305	0.981993	0.981993	0.982165			0.07716	0.719534	0.883911	0.9014	0.150652			0.07716	0.329594	0.606093	0.646692	0.103067			0.06677	0.840153		0.0657426	0.786514		0.0502947	0.857004
0.091257	0.912679	0.970319	0.970319	0.970373			0.07909	0.914178	0.986467	0.986467	0.986726			0.07909	0.913609	0.980541	0.980541	0.98081			0.07909	0.721674	0.88852	0.905124	0.148937			0.07909	0.320285	0.608322	0.634242	0.066176			0.0674411	0.843399		0.0662839	0.784806		0.0507343	0.856308
0.093483	0.913209	0.969096	0.969096	0.969084			0.081019	0.90736	0.985804	0.985804	0.986234			0.081019	0.910488	0.979984	0.979984	0.980323			0.081019	0.728134	0.897427	0.90815	0.104543			0.081019	0.329978	0.605302	0.629161	0.060449			0.0680171	0.845625		0.0667851	0.782699		0.0511368	0.855887
0.095709	0.90609	0.965	0.965	0.965031			0.082948	0.899621	0.985202	0.985202	0.985486			0.082948	0.908883	0.980153	0.980153	0.980357			0.082948	0.704954	0.885791	0.895581	0.08572			0.082948	0.285785	0.558898	0.586497	0.06257			0.0685035	0.847913		0.0673015	0.782254		0.0516001	0.855313
0.097934	0.897784	0.962062	0.962062	0.962359			0.084877	0.885709	0.981794	0.981794	0.982108			0.084877	0.888525	0.976755	0.976755	0.977028			0.084877	0.671392	0.854146	0.869304	0.103924			0.084877	0.238927	0.504624	0.532274	0.055815			0.0688897	0.848959		0.0678349	0.782104		0.0519513	0.854206
0.10016	0.875004	0.957088	0.957088	0.957459			0.086806	0.865937	0.977224	0.977224	0.97763			0.086806	0.875078	0.972936	0.972936	0.97285			0.086806	0.622204	0.842241	0.85814	0.100779			0.086806	0.22342	0.494952	0.510839	0.031456			0.0695879	0.850906		0.0682626	0.782052		0.0522991	0.853104
0.102386	0.853422	0.948004	0.948004	0.947983			0.088735	0.861699	0.976578	0.976578	0.976823			0.088735	0.867087	0.970173	0.970173	0.96999			0.088735	0.593789	0.82711	0.847192	0.116152			0.088735	0.200004	0.458881	0.488362	0.054482			0.0701943	0.856085		0.0687577	0.78309		0.0527451	0.853264
0.104612	0.857579	0.945755	0.945755	0.946004			0.090664	0.871789	0.978297	0.978297	0.97828			0.090664	0.876176	0.97242	0.97242	0.971894			0.090664	0.615527	0.830322	0.847029	0.098466			0.090664	0.217718	0.465615	0.498865	0.062221			0.0705073	0.858469		0.0692356	0.783534		0.0530268	0.852961
0.106838	0.861677	0.945973	0.945973	0.946373			0.092593	0.882519	0.979863	0.979863	0.979992			0.092593	0.885853	0.975376	0.975376	0.974669			0.092593	0.617225	0.838404	0.852437	0.086843			0.092593	0.219195	0.484432	0.511961	0.053394			0.0709615	0.858302		0.0697635	0.784005		0.0533386	0.85139
0.109063	0.860992	0.946715	0.946715	0.945837			0.094522	0.87765	0.981404	0.981404	0.981345			0.094522	0.884108	0.973647	0.973647	0.97323			0.094522	0.650139	0.849915	0.863061	0.087588			0.094522	0.227884	0.48627	0.513676	0.053347			0.0715083	0.862456		0.0702295	0.78378		0.0537232	0.8502
0.111289	0.845498	0.945918	0.945918	0.942624			0.096451	0.871283	0.980052	0.980052	0.978945			0.096451	0.879671	0.971102	0.971102	0.970247			0.096451	0.631378	0.839311	0.852477	0.081935			0.096451	0.195216	0.448708	0.478556	0.054143			0.0719356	0.860952		0.0707259	0.784123		0.0541186	0.848921
0.113515	0.816072	0.93067	0.93067	0.917803			0.09838	0.850832	0.973669	0.973669	0.970975			0.09838	0.850819	0.963146	0.963146	0.96021			0.09838	0.577715	0.801963	0.815269	0.067186			0.09838	0.163914	0.376553	0.39764	0.033824			0.0723923	0.86491		0.0711924	0.785316		0.054501	0.848347
0.115741	0.780987	0.904574	0.904574	0.813674			0.100309	0.815272	0.964128	0.964128	0.952081			0.100309	0.818816	0.954271	0.954271	0.939115			0.100309	0.527302	0.766644	0.781613	0.064149			0.100309	0.142263	0.346527	0.358747	0.0187			0.0728329	0.863429		0.0715925	0.785659		0.0548012	0.847736
0.117967	0.763528	0.89549	0.89549	0.447542			0.102238	0.791148	0.95801	0.95801	0.895325			0.102238	0.77873	0.944365	0.944365	0.852527			0.102238	0.460354	0.728446	0.746501	0.066487			0.102238	0.114805	0.30782	0.320172	0.017845			0.0733842	0.866384		0.0720976	0.785863		0.055201	0.846159
0.120192	0.737808	0.85557	0.895144	0.273997			0.104167	0.792417	0.958705	0.958705	0.746059			0.104167	0.758054	0.94419	0.94419	0.639942			0.104167	0.388756	0.673741	0.69865	0.076349			0.104167	0.080838	0.239767	0.260137	0.026794			0.0737681	0.864601		0.0725769	0.78695		0.0555484	0.845524
0.122418	0.735315	0.848227	0.885411	0.244996			0.106096	0.786079	0.900673	0.959881	0.596097			0.106096	0.752508	0.89098	0.943246	0.479422			0.106096	0.401076	0.655629	0.67852	0.06647			0.106096	0.090721	0.242419	0.260263	0.023553			0.0742185	0.865433		0.072987	0.788161		0.0558077	0.844708
0.124644	0.699177	0.829589	0.871246	0.244447			0.108025	0.779828	0.913268	0.95647	0.498115			0.108025	0.761818	0.895978	0.94018	0.424927			0.108025	0.396656	0.679546	0.696099	0.051653			0.108025	0.107754	0.267813	0.286206	0.02512			0.074705	0.867539		0.0733498	0.788851		0.056158	0.843813
0.12687	0.667468	0.813634	0.852914	0.21077			0.109954	0.773255	0.912347	0.953633	0.471009			0.109954	0.743792	0.897213	0.934651	0.364226			0.109954	0.391553	0.663481	0.679703	0.048207			0.109954	0.082343	0.243721	0.273343	0.039168			0.0752017	0.866883		0.0737543	0.78925		0.0564801	0.842545
0.129095	0.651849	0.800086	0.842801	0.213668			0.111883	0.742669	0.907891	0.946909	0.423612			0.111883	0.712086	0.879736	0.922778	0.357899			0.111883	0.338299	0.595381	0.621242	0.063914			0.111883	0.086537	0.193238	0.221272	0.034749			0.0756566	0.863701		0.0741888	0.79139		0.0568119	0.842868
0.131321	0.646087	0.825617	0.852849	0.156162			0.113812	0.701881	0.893831	0.936004	0.397224			0.113812	0.670543	0.86722	0.914317	0.354697			0.113812	0.31065	0.593185	0.622892	0.073024			0.113812	0.06563	0.188268	0.205663	0.021429			0.0760182	0.861672		0.0746415	0.792117		0.0571617	0.842516
0.133547	0.644929	0.811293	0.845705	0.182354			0.115741	0.685264	0.881717	0.927797	0.389573			0.115741	0.64453	0.851459	0.903007	0.347031			0.115741	0.275569	0.540944	0.573037	0.069911			0.115741	0.062022	0.15719	0.178171	0.024894			0.0764325	0.855491		0.0750176	0.791829		0.0574492	0.841702
0.135773	0.59796	0.798979	0.830818	0.158385			0.11767	0.663566	0.873014	0.923839	0.400239			0.11767	0.601879	0.842778	0.89498	0.332029			0.11767	0.231592	0.464955	0.501134	0.06762			0.11767	0.043292	0.111366	0.133103	0.024461			0.0768481	0.85241		0.0754951	0.792105		0.0577602	0.840713
0.137999	0.592198	0.788088	0.826273	0.180193			0.119599	0.643491	0.867414	0.922776	0.41756			0.119599	0.602067	0.84262	0.890797	0.306121			0.119599	0.209401	0.456364	0.493361	0.068055			0.119599	0.043712	0.115515	0.136356	0.023563			0.0771796	0.850038		0.0759439	0.792682		0.058061	0.840698
0.140224	0.555849	0.773041	0.810476	0.164942			0.121528	0.622767	0.855853	0.911314	0.384755			0.121528	0.569256	0.826538	0.88011	0.308844			0.121528	0.195755	0.432797	0.46802	0.0621			0.121528	0.04254	0.129542	0.138831	0.010671			0.0776082	0.849715		0.0763469	0.793507		0.0583421	0.841071
0.14245	0.50847	0.738545	0.787901	0.188773			0.123457	0.595278	0.832762	0.895374	0.374392			0.123457	0.564079	0.815452	0.869029	0.290314			0.123457	0.186849	0.403245	0.43197	0.048135			0.123457	0.041129	0.123225	0.123786	0.00064059			0.0780152	0.849259		0.0766789	0.794595		0.058621	0.841176
0.144676	0.536986	0.721707	0.763593	0.15051			0.125386	0.569966	0.829104	0.888122	0.345344			0.125386	0.534776	0.804667	0.860918	0.287975			0.125386	0.171377	0.384609	0.414615	0.048758			0.125386	0.031359	0.101304	0.112878	0.012878			0.0785002	0.847833		0.0770763	0.795743		0.0589607	0.842663
0.146902	0.473457	0.704302	0.7467	0.143382			0.127315	0.550149	0.813217	0.883191	0.374627			0.127315	0.513183	0.784463	0.847607	0.29296			0.127315	0.170446	0.386866	0.414594	0.045223			0.127315	0.035326	0.094225	0.109691	0.017075			0.0789275	0.844978		0.0774482	0.797122		0.0593117	0.842202
0.149127	0.439593	0.687443	0.734401	0.150238			0.129244	0.546628	0.81224	0.880221	0.362063			0.129244	0.48488	0.748009	0.823181	0.298313			0.129244	0.177844	0.399405	0.419937	0.034186			0.129244	0.030573	0.090383	0.099204	0.009697			0.0792456	0.842837		0.07785	0.798466		0.0596129	0.842352
0.151353	0.426156	0.674256	0.718624	0.136204			0.131173	0.529554	0.804355	0.872731	0.349491			0.131173	0.455189	0.735054	0.808871	0.278611			0.131173	0.146417	0.364487	0.387204	0.035747			0.131173	0.031095	0.067792	0.080475	0.013606			0.0795427	0.841654		0.0782209	0.80012		0.0598465	0.841879
0.153579	0.424147	0.659722	0.710179	0.14828			0.133102	0.490985	0.784955	0.854433	0.323088			0.133102	0.426678	0.726194	0.79743	0.26017			0.133102	0.134953	0.318077	0.344176	0.038272			0.133102	0.038696	0.072769	0.079742	0.00752			0.079901	0.841174		0.0785741	0.801771		0.0601047	0.841842
0.155805	0.395452	0.651939	0.694067	0.121037			0.135031	0.460423	0.762369	0.835744	0.308777			0.135031	0.398498	0.695642	0.772438	0.252322			0.135031	0.112451	0.251791	0.2775	0.034361			0.135031	0.019357	0.044623	0.055637	0.011528			0.0803867	0.843316		0.0790348	0.804423		0.0604335	0.841837
0.158031	0.382375	0.64172	0.693395	0.144231			0.13696	0.428503	0.746287	0.821544	0.296625			0.13696	0.367473	0.677573	0.755059	0.240321			0.13696	0.079161	0.215357	0.242598	0.034717			0.13696	0.009304	0.031741	0.04474	0.013426			0.0807731	0.843224		0.0793617	0.806505		0.0606724	0.841338
0.160256	0.360107	0.637309	0.679833	0.117245			0.138889	0.41198	0.735731	0.81557	0.302111			0.138889	0.341553	0.668273	0.743919	0.228036			0.138889	0.078003	0.238507	0.261484	0.030174			0.138889	0.018369	0.041661	0.051517	0.010284			0.0811935	0.842314		0.0796957	0.808889		0.060952	0.840444
0.162482	0.327077	0.595152	0.653001	0.14289			0.140818	0.38723	0.711199	0.801713	0.313413			0.140818	0.365526	0.660478	0.734865	0.219093			0.140818	0.095766	0.257965	0.275136	0.023141			0.140818	0.020307	0.043134	0.05141	0.008649			0.081553	0.842115		0.0800463	0.809923		0.0612529	0.839721
0.164708	0.337093	0.586843	0.640805	0.130609			0.142747	0.397008	0.699947	0.791566	0.305343			0.142747	0.341759	0.66096	0.737184	0.224823			0.142747	0.104832	0.266315	0.278958	0.017231			0.142747	0.006129	0.019796	0.032345	0.012802			0.0820129	0.841966		0.0803888	0.81223		0.0615752	0.838365
0.166934	0.340479	0.578925	0.635618	0.134639			0.144676	0.398828	0.704074	0.791251	0.29459			0.144676	0.331766	0.666297	0.735998	0.208873			0.144676	0.090465	0.231514	0.242851	0.014752			0.144676	0.011079	0.024077	0.030881	0.006971			0.0823591	0.843386		0.0808072	0.815074		0.0618695	0.837407
0.16916	0.312654	0.573709	0.617168	0.101947			0.146605	0.378483	0.704518	0.784093	0.269307			0.146605	0.311482	0.646578	0.715198	0.194159			0.146605	0.081093	0.203489	0.221519	0.022637			0.146605	0.022651	0.035343	0.040966	0.005828			0.0826482	0.842145		0.0811049	0.816537		0.062084	0.836785
0.171385	0.326919	0.544191	0.594348	0.110038			0.148534	0.344723	0.69268	0.769456	0.249826			0.148534	0.271534	0.622578	0.698085	0.200059			0.148534	0.084627	0.186163	0.212126	0.031901			0.148534	0.003299	0.030737	0.032299	0.001611			0.0829585	0.842969		0.0815158	0.81621		0.062314	0.836581
0.173611	0.304091	0.541933	0.583315	0.090341			0.150463	0.334158	0.662547	0.749392	0.257354			0.150463	0.269931	0.609802	0.68122	0.183031			0.150463	0.055495	0.170384	0.195535	0.030315			0.150463	0.010781	0.023887	0.034489	0.010861			0.0833102	0.84413		0.0818894	0.818444		0.062604	0.836938
0.175837	0.274882	0.548695	0.586217	0.08314			0.152392	0.333627	0.661676	0.741931	0.237213			0.152392	0.269597	0.580987	0.658507	0.185006			0.152392	0.072312	0.166386	0.19083	0.029322			0.152392	0.001223	0.018276	0.02981	0.011749			0.0836444	0.845147		0.0822661	0.819371		0.0628546	0.837325
0.178063	0.298972	0.560734	0.594091	0.075939			0.154321	0.283411	0.650624	0.731591	0.231748			0.154321	0.260846	0.557972	0.640105	0.185808			0.154321	0.050123	0.127064	0.148831	0.024935			0.154321	0.007876	0.013691	0.024632	0.011092			0.0839805	0.846524		0.0825617	0.819937		0.0630978	0.836018
0.180288	0.304418	0.564584	0.596813	0.074017			0.15625	0.275251	0.630204	0.713596	0.225508			0.15625	0.224977	0.540937	0.620497	0.173309			0.15625	0.044746	0.112886	0.143615	0.034639			0.15625	0.00913	0.035375	0.035153	-0.000229854			0.0842423	0.847334		0.082866	0.820067		0.0633538	0.835654
0.182514	0.336922	0.576043	0.60578	0.070143			0.158179	0.277058	0.626321	0.70108	0.200063			0.158179	0.241388	0.538478	0.614692	0.165136			0.158179	0.05077	0.116615	0.143827	0.030804			0.158179	0.005003	0.031403	0.032468	0.0011			0.0845309	0.848104		0.0832437	0.820898		0.0636141	0.835652
0.18474	0.326705	0.600863	0.622454	0.054096			0.160108	0.276852	0.611997	0.694692	0.21313			0.160108	0.230367	0.538937	0.610834	0.155937			0.160108	0.043828	0.09836	0.120516	0.024572			0.160108	0.006371	0.022722	0.023777	0.001079			0.0849904	0.84778		0.0835678	0.821861		0.0638833	0.835616
0.186966	0.320265	0.595302	0.62505	0.073506			0.162037	0.265455	0.610943	0.689843	0.202799			0.162037	0.219145	0.528818	0.598989	0.148925			0.162037	0.041761	0.109321	0.124719	0.017288			0.162037	0.003556	0.014085	0.017511	0.003475			0.0854467	0.849613		0.0838445	0.82184		0.0641876	0.835131
0.189192	0.334629	0.622345	0.64635	0.063563			0.163966	0.264858	0.609229	0.684587	0.192843			0.163966	0.199041	0.514185	0.578095	0.131553			0.163966	0.041114	0.10232	0.119575	0.019221			0.163966	0.007738	0.002912	0.01285	0.009967			0.0858382	0.850088		0.0841634	0.823157		0.0644276	0.835787
0.191417	0.324097	0.630765	0.654255	0.063618			0.165895	0.282242	0.619354	0.685946	0.174945			0.165895	0.206333	0.525065	0.584433	0.125001			0.165895	0.04178	0.107519	0.125504	0.020152			0.165895	0.007027	0.015021	0.022266	0.007355			0.0861328	0.850578		0.0845202	0.82437		0.0646845	0.836168
0.193643	0.318313	0.5972	0.619727	0.055926			0.167824	0.251987	0.606631	0.671453	0.164786			0.167824	0.195617	0.517684	0.580657	0.130564			0.167824	0.055851	0.117927	0.133243	0.017363			0.167824	0.010029	0.008012	0.015886	0.007938			0.0864231	0.846911		0.0848554	0.825239		0.0649157	0.837789
0.195869	0.289742	0.563923	0.594522	0.070169			0.169753	0.246324	0.589418	0.65791	0.166815			0.169753	0.199257	0.497952	0.559584	0.122762			0.169753	0.039084	0.0993	0.112297	0.01443			0.169753	0.003639	-0.00257	0.012165	0.014696			0.0867362	0.847096		0.085188	0.826766		0.0651319	0.837433
0.198095	0.308149	0.569073	0.592957	0.055424			0.171682	0.267595	0.594823	0.663377	0.169197			0.171682	0.204676	0.500322	0.556306	0.11204			0.171682	0.029238	0.079722	0.091319	0.012601			0.171682	0.001007	0.008314	0.019161	0.010938			0.0870403	0.84683		0.0854799	0.828151		0.065343	0.837592
0.200321	0.279089	0.569226	0.590532	0.04946			0.173611	0.25568	0.591439	0.658504	0.16415			0.173611	0.20843	0.498201	0.551167	0.105552			0.173611	0.051511	0.088118	0.106952	0.020654			0.173611	0.003215	0.003199	0.017801	0.014648			0.0873493	0.84776		0.0857596	0.827595		0.0656199	0.836598
0.202546	0.26425	0.566158	0.5824	0.037439			0.17554	0.222005	0.58056	0.646002	0.156021			0.17554	0.186875	0.494833	0.545015	0.099337			0.17554	0.061021	0.116332	0.132824	0.018663			0.17554	0.002304	0.003874	0.018448	0.01463			0.0876943	0.848987		0.0860883	0.826787		0.065888	0.836929
0.204772	0.275942	0.536396	0.55722	0.044919			0.177469	0.241374	0.595671	0.65467	0.145919			0.177469	0.192932	0.501219	0.544495	0.086763			0.177469	0.045576	0.108868	0.127813	0.021259			0.177469	0.003128	0.006589	0.011395	0.004838			0.0879815	0.849178		0.0864592	0.82749		0.0660722	0.837119
0.206998	0.236557	0.50977	0.532053	0.045453			0.179398	0.248396	0.624006	0.673513	0.131671			0.179398	0.193975	0.496349	0.539345	0.085369			0.179398	0.038566	0.119678	0.127173	0.008515			0.179398	0.009842	0.01649	0.020342	0.003916			0.0883446	0.851436		0.0867407	0.825903		0.0663362	0.83755
0.209224	0.222423	0.484661	0.508421	0.046107			0.181327	0.248124	0.62521	0.672256	0.125526			0.181327	0.187927	0.500735	0.543092	0.084838			0.181327	0.040894	0.108942	0.116714	0.008722			0.181327	0.009768	0.016405	0.015019	-0.00141			0.0886562	0.850192		0.0870783	0.826008		0.0665724	0.837881
0.211449	0.210791	0.492264	0.507724	0.03045			0.183256	0.239443	0.622527	0.667264	0.118518			0.183256	0.182792	0.496306	0.53772	0.082221			0.183256	0.037163	0.07608	0.091263	0.016434			0.183256	-0.00199	0.016062	0.012894	-0.00322			0.0889541	0.85039		0.0873991	0.826607		0.0667718	0.838529
0.213675	0.212917	0.476498	0.495813	0.036895			0.185185	0.246058	0.618267	0.660929	0.111758			0.185185	0.178156	0.478309	0.520592	0.08105			0.185185	0.035468	0.065766	0.083181	0.018641			0.185185	0.005277	0.020042	0.016979	-0.00313			0.0891982	0.85076		0.0877369	0.825904		0.0670564	0.838677
0.215901	0.179911	0.448328	0.47013	0.039519			0.187114	0.252373	0.622397	0.662118	0.105193			0.187114	0.169485	0.480133	0.515765	0.068541			0.187114	0.044887	0.096757	0.0977	0.001044			0.187114	0.006028	0.034437	0.03034	-0.00424			0.0894692	0.851939		0.0880124	0.824516		0.0672925	0.839468
0.218127	0.1892	0.420678	0.440863	0.034843			0.189043	0.259976	0.625161	0.663644	0.102665			0.189043	0.167038	0.491488	0.520969	0.057975			0.189043	0.035368	0.102361	0.10356	0.001336			0.189043	0.003218	0.022687	0.018336	-0.00445			0.0897863	0.852996		0.0882779	0.823461		0.0674615	0.839771
0.220353	0.173755	0.414201	0.434215	0.034166			0.190972	0.25487	0.613339	0.649689	0.09401			0.190972	0.166861	0.477354	0.509471	0.061451			0.190972	0.035692	0.085342	0.090816	0.005985			0.190972	0.004498	0.00899	0.01104	0.002069			0.0901884	0.854766		0.0885293	0.82474		0.0676972	0.839567
0.222578	0.155875	0.363107	0.386899	0.037358			0.192901	0.231771	0.613463	0.648557	0.090792			0.192901	0.16035	0.4525	0.48785	0.064566			0.192901	0.025159	0.073169	0.082904	0.010503			0.192901	0.005807	0.003746	0.010847	0.007128			0.0904631	0.855509		0.0888135	0.825232		0.0679355	0.83952
0.224804	0.123161	0.312962	0.330922	0.02614			0.19483	0.243929	0.606676	0.640558	0.086142			0.19483	0.159012	0.442288	0.479608	0.066916			0.19483	0.02267	0.081904	0.089846	0.00865			0.19483	0.005146	0.019653	0.020903	0.001275			0.0907938	0.856363		0.0891197	0.824653		0.0681661	0.839025
0.22703	0.105551	0.306112	0.319026	0.018611			0.196759	0.245521	0.611057	0.644634	0.086329			0.196759	0.16381	0.4471	0.481077	0.061452			0.196759	0.039193	0.084616	0.09091	0.006875			0.196759	0.008318	0.023849	0.023502	-0.000355927			0.0910263	0.858271		0.0894223	0.823173		0.0683805	0.837999
0.229256	0.109828	0.261197	0.276123	0.020203			0.198688	0.265394	0.612869	0.646474	0.086806			0.198688	0.176409	0.460981	0.489761	0.053394			0.198688	0.028354	0.078295	0.084248	0.006459			0.198688	0.004566	0.011402	0.014203	0.002832			0.0913501	0.857905		0.0897323	0.822281		0.0686164	0.837302
0.231481	0.105759	0.247201	0.261155	0.018537			0.200617	0.230837	0.590287	0.624863	0.084391			0.200617	0.15406	0.451677	0.483953	0.058862			0.200617	0.02286	0.083579	0.087189	0.003939			0.200617	0.008028	0.015102	0.016056	0.00096945			0.091603	0.856975		0.0900039	0.822645		0.0687898	0.836547
0.233707	0.085381	0.228735	0.246056	0.022457			0.202546	0.216542	0.585121	0.616725	0.076174			0.202546	0.153927	0.434966	0.464273	0.051868			0.202546	0.041218	0.090527	0.09421	0.00405			0.202546	0.007677	0.014153	0.013169	-0.000998663			0.0918916	0.85804		0.0902979	0.823144		0.0690427	0.835567
0.235933	0.099924	0.187643	0.20343	0.019433			0.204475	0.224309	0.569654	0.600162	0.070892			0.204475	0.148555	0.433717	0.460885	0.047975			0.204475	0.019206	0.067603	0.075175	0.008121			0.204475	0.003308	0.008633	0.005605	-0.00305			0.092184	0.858455		0.0905622	0.822879		0.0692872	0.835312
0.238159	0.06098	0.159369	0.178441	0.022688			0.206404	0.200226	0.537946	0.568718	0.066598			0.206404	0.133323	0.417781	0.440323	0.038717			0.206404	0.020629	0.05978	0.067608	0.008326			0.206404	0.005088	0.004171	0.005427	0.001262			0.0925125	0.856816		0.0908561	0.822587		0.0694884	0.835351
0.240385	0.060368	0.16015	0.179039	0.022491			0.208333	0.198329	0.529292	0.559879	0.064982			0.208333	0.136725	0.416405	0.43589	0.033388			0.208333	0.02362	0.061654	0.066979	0.005675			0.208333	0.005073	0.001188	0.004471	0.003287			0.0928748	0.854945		0.0911682	0.820634		0.0696477	0.835964
0.24261	0.046272	0.140096	0.161461	0.024846			0.210262	0.190482	0.535395	0.565429	0.064644			0.210262	0.138127	0.405186	0.426354	0.035588			0.210262	0.023772	0.046937	0.05115	0.00442			0.210262	0.002705	-0.000734087	1.04248e-05	0.000743966			0.0931205	0.852975		0.0914447	0.818729		0.0698623	0.835142
0.244836	0.049485	0.114719	0.130897	0.018274			0.212191	0.173749	0.532775	0.558498	0.055055			0.212191	0.121616	0.368782	0.388935	0.031927			0.212191	0.028098	0.056844	0.065707	0.009397			0.212191	0.001805	-0.000689	0.00743	0.008113			0.0933665	0.853318		0.0917275	0.818464		0.0701284	0.835298
0.247062	0.040141	0.065164	0.081717	0.017707			0.21412	0.165968	0.491106	0.524921	0.066449			0.21412	0.102678	0.344794	0.365075	0.030954			0.21412	0.02541	0.061138	0.072996	0.012631			0.21412	-0.00206	-0.00151	0.00354	0.005042			0.0937038	0.855108		0.0920049	0.817943		0.07037	0.834907
0.249288	0.032929	0.04159	0.058213	0.017344			0.216049	0.156732	0.45461	0.48885	0.06278			0.216049	0.085448	0.322267	0.348333	0.03846			0.216049	0.016096	0.03945	0.048648	0.009576			0.216049	8.67261e-05	-0.00442	0.000322057	0.004717			0.0939436	0.855817		0.0922191	0.817139		0.0705716	0.835356
0.251514	-0.000254621	0.034842	0.048092	0.013728			0.217978	0.144234	0.426425	0.460225	0.058929			0.217978	0.092667	0.295338	0.323693	0.040239			0.217978	0.020648	0.03931	0.046689	0.007681			0.217978	0.006091	0.004702	0.006174	0.001478			0.0941803	0.857016		0.0924631	0.816166		0.0707449	0.835604
0.253739	0.011325	0.023378	0.040657	0.017693			0.219907	0.120305	0.407236	0.441439	0.057701			0.219907	0.082447	0.274966	0.3041	0.040183			0.219907	0.017181	0.034599	0.046578	0.012409			0.219907	0.002737	0.00713	0.007488	0.000360724			0.0944774	0.855795		0.0927735	0.814553		0.0709424	0.83547
0.255965	0.012686	0.009537	0.023387	0.013983			0.221836	0.113995	0.394355	0.426282	0.052716			0.221836	0.083691	0.255989	0.28192	0.034854			0.221836	0.016893	0.044887	0.051708	0.007142			0.221836	-0.000106427	0.011042	0.007342	-0.00374			0.0947769	0.856633		0.0930813	0.813504		0.0711393	0.835532
0.258191	0.001454	0.003732	0.021765	0.018101			0.223765	0.124857	0.373902	0.404626	0.049072			0.223765	0.073891	0.242305	0.266156	0.031478			0.223765	0.010319	0.033311	0.037446	0.004278			0.223765	0.001007	0.012235	0.008519	-0.00376			0.094982	0.857833		0.0933276	0.813401		0.071348	0.83526
0.260417	0.024934	0.012497	0.030363	0.018092			0.225694	0.108765	0.353447	0.387373	0.052472			0.225694	0.065265	0.225797	0.246597	0.026866			0.225694	0.013346	0.017676	0.018073	0.000403664			0.225694	0.003542	0.006677	0.010891	0.004242			0.0952444	0.858605		0.0935699	0.813572		0.0715191	0.834452
0.262642	0.034117	0.026282	0.042321	0.016472			0.227623	0.090137	0.326375	0.364194	0.056142			0.227623	0.042284	0.214787	0.232198	0.022174			0.227623	0.002183	0.009155	0.013268	0.004151			0.227623	0.000874311	0.00292	0.006908	0.004			0.0955632	0.860428		0.0938876	0.813213		0.0716802	0.83404
0.264868	0.017802	0.03683	0.050863	0.01457			0.229552	0.095563	0.291375	0.334112	0.06031			0.229552	0.059101	0.195143	0.220368	0.03134			0.229552	0.022618	0.017386	0.022618	0.005325			0.229552	0.001214	0.003269	0.008054	0.004801			0.0958441	0.860578		0.0942084	0.812311		0.0718888	0.833758
0.267094	0.028869	0.030759	0.044019	0.013681			0.231481	0.077406	0.263375	0.306874	0.059051			0.231481	0.053992	0.179626	0.208514	0.035214			0.231481	0.002269	0.018609	0.024315	0.005814			0.231481	0.004963	0.004962	0.00728	0.00233			0.0960617	0.862861		0.0944456	0.811389		0.0721283	0.832305
0.26932	0.013545	0.014095	0.027551	0.013648			0.23341	0.055705	0.235351	0.280252	0.05872			0.23341	0.036827	0.165235	0.18901	0.028481			0.23341	-0.00896	0.023663	0.027144	0.003566			0.23341	0.000873652	0.005026	0.002795	-0.00224			0.0962344	0.864627		0.0946882	0.809677		0.072372	0.831655
0.271546	0.009731	0.0065	0.018411	0.011989			0.235339	0.054472	0.19592	0.242124	0.057463			0.235339	0.027463	0.137267	0.160858	0.027343			0.235339	0.01639	0.021513	0.021766	0.000258634			0.235339	-0.000421542	0.001809	0.004589	0.002785			0.0965457	0.8648		0.094938	0.810614		0.0725837	0.831042
0.273771	-0.00851	0.003919	0.020905	0.017052			0.237269	0.058888	0.167251	0.209267	0.050455			0.237269	0.032255	0.124461	0.143252	0.021463			0.237269	0.00646	0.015352	0.01908	0.003787			0.237269	0.002672	-0.000216421	0.008149	0.008364			0.0968505	0.864966		0.0951082	0.809919		0.07276	0.830348
0.275997	0.021615	0.005905	0.029632	0.023868			0.239198	0.053001	0.15152	0.19011	0.045482			0.239198	0.026791	0.121247	0.13335	0.013773			0.239198	0.008695	0.009373	0.019118	0.009837			0.239198	0.005277	0.004958	0.00741	0.002463			0.0971831	0.86549		0.0953628	0.809361		0.0729404	0.829349
0.278223	0.028272	-0.00061887	0.020519	0.021124			0.241127	0.039513	0.143361	0.179964	0.042728			0.241127	0.024222	0.112576	0.122334	0.010996			0.241127	-0.00338	0.003541	0.013162	0.009655			0.241127	0.004693	0.00496	0.010055	0.005121			0.0974536	0.865195		0.095572	0.809114		0.0731604	0.828667
0.280449	0.024669	-0.00527	0.012245	0.017424			0.243056	0.038878	0.133278	0.166152	0.037929			0.243056	0.021762	0.095338	0.105121	0.010815			0.243056	-0.0032	-0.01874	-0.00398	0.014484			0.243056	0.004977	0.003554	0.010458	0.006928			0.0976806	0.866532		0.0958504	0.808453		0.0733686	0.827692
0.282674	0.003671	-0.0344	-0.01048	0.023129			0.244985	0.032504	0.124259	0.154641	0.034693			0.244985	0.015156	0.082606	0.089948	0.008004			0.244985	0.009528	-0.01451	-0.00526	0.009122			0.244985	0.00772	0.011398	0.013029	0.00165			0.0978489	0.865956		0.096134	0.806482		0.0735275	0.827228
0.2849	0.017802	-0.04316	-0.01351	0.028427			0.246914	0.038183	0.127496	0.158767	0.035841			0.246914	0.018403	0.061428	0.071798	0.011049			0.246914	-0.00122	0.000693449	0.011147	0.01046			0.246914	0.004824	0.01342	0.017766	0.004405			0.0981027	0.865731		0.0964339	0.806003		0.0737215	0.826234
0.287126	0.019007	-0.03034	-0.00714	0.022513			0.248843	0.035251	0.108569	0.143199	0.038847			0.248843	0.017328	0.045757	0.058271	0.013113			0.248843	0.000648133	0.011994	0.018112	0.006192			0.248843	0.004532	0.007214	0.011244	0.004059			0.0984041	0.864103		0.0967254	0.805281		0.0738977	0.825459
0.289352	0.002714	-0.00517	0.011331	0.016419			0.250772	0.032113	0.059596	0.101744	0.044819			0.250772	0.009821	0.044457	0.056774	0.01289			0.250772	0.013397	0.004855	0.006539	0.001693			0.250772	0.00533	0.002539	0.005399	0.002867			0.0986989	0.863173		0.0969344	0.803928		0.0740682	0.823911
0.291578	0.012754	0.004834	0.021944	0.017194			0.252701	0.016639	0.028109	0.075197	0.048451			0.252701	0.012691	0.040924	0.056978	0.016739			0.252701	0.005578	0.007749	0.010548	0.002821			0.252701	-0.000972902	-0.000898513	0.002322	0.003218			0.0989906	0.862422		0.0971666	0.803758		0.074249	0.822162
0.293803	0.003772	0.0171	0.038544	0.021818			0.25463	0.029323	0.029601	0.075062	0.046848			0.25463	0.01009	0.033363	0.051868	0.019144			0.25463	0.004719	0.005879	0.014458	0.008629			0.25463	-0.00414	-0.01004	-0.00802	0.001994			0.0992448	0.862786		0.0973926	0.80338		0.0744426	0.821557
0.296029	0.019694	0.025576	0.039042	0.013819			0.256559	0.037575	0.031525	0.070641	0.040389			0.256559	0.008632	0.033173	0.047254	0.014564			0.256559	0.000220158	0.001829	0.008087	0.00627			0.256559	0.001272	-0.00346	-0.00299	0.000476717			0.0995232	0.861838		0.0976609	0.80115		0.0746507	0.822837
0.298255	0.004028	0.009564	0.021641	0.012194			0.258488	0.018121	0.020036	0.057067	0.037788			0.258488	0.01138	0.028671	0.037565	0.009156			0.258488	0.004801	0.00717	0.010888	0.003745			0.258488	0.001886	0.004747	0.006161	0.001421			0.0997031	0.860614		0.0979022	0.799302		0.0747892	0.823276
0.300481	0.009698	-0.00912	0.004981	0.013971			0.260417	0.008064	0.002703	0.040278	0.037677			0.260417	0.009391	0.023812	0.035969	0.012454			0.260417	-0.00602	-0.00305	0.004007	0.007034			0.260417	-0.00326	-0.00258	-0.00189	0.000690548			0.0999223	0.859906		0.0981351	0.797414		0.0749516	0.822266
0.302707	0.004887	-0.02588	-0.01561	0.010013			0.262346	0.015457	-0.00341	0.038448	0.041717			0.262346	0.008754	0.027783	0.038129	0.010642			0.262346	0.005057	0.007205	0.013793	0.006636			0.262346	0.00453	1.46854e-05	-0.000266518	-0.000281207			0.100146	0.858061		0.0983999	0.796423		0.0751602	0.82198
0.304932	-0.00948	-0.01004	-0.00291	0.00706			0.264275	0.022595	-0.00349	0.040171	0.043511			0.264275	0.01123	0.009401	0.024163	0.014901			0.264275	0.018201	0.021803	0.01922	-0.00264			0.264275	-0.0019	0.001425	0.00283	0.001407			0.10043	0.856566		0.0986537	0.794778		0.0753944	0.820368
0.307158	0.006971	0.003782	0.016701	0.012968			0.266204	0.025147	0.012483	0.049359	0.037342			0.266204	0.007936	-0.00554	0.0194	0.024798			0.266204	0.001215	0.008134	0.014674	0.006594			0.266204	-0.00312	-0.00498	-0.0014	0.00356			0.10067	0.855901		0.098894	0.793542		0.0755733	0.821777
0.309384	0.012357	-0.02815	-0.01599	0.011822			0.268133	0.010037	0.021749	0.052122	0.031049			0.268133	-0.00289	0.013653	0.036519	0.023183			0.268133	0.009628	0.007639	0.012564	0.004963			0.268133	-0.000677912	-0.00401	-0.00443	-0.000423703			0.10084	0.857294		0.0991481	0.792138		0.0757972	0.822861
0.31161	0.014713	-0.03022	-0.02134	0.008618			0.270062	-3.42201e-05	0.006483	0.038744	0.032472			0.270062	0.011249	0.013305	0.032602	0.019557			0.270062	-0.00111	-0.000644141	0.000660942	0.001304			0.270062	-0.000775967	-0.00517	-0.00221	0.002941			0.101073	0.856753		0.0993204	0.791173		0.0759585	0.82322
0.313835	0.000694357	-0.00283	0.00476	0.007566			0.271991	0.006215	-0.001	0.027524	0.028496			0.271991	0.006988	0.011771	0.025594	0.013987			0.271991	-0.00836	-0.00561	-0.00775	-0.00213			0.271991	0.000847372	-0.000168452	0.001768	0.001936			0.101388	0.854203		0.0995286	0.788641		0.0760938	0.824142
0.316061	7.35877e-05	-0.02784	-0.01732	0.010238			0.27392	0.014313	-0.00365	0.029422	0.03295			0.27392	0.005227	0.005134	0.019823	0.014765			0.27392	0.006237	0.015299	0.013495	-0.00183			0.27392	-0.00212	-0.00468	-0.000193331	0.004461			0.101587	0.852355		0.0997522	0.788908		0.0762883	0.824621
0.318287	0.012017	-0.02975	-0.02201	0.007515			0.275849	0.010236	-0.01496	0.023297	0.037696			0.275849	0.006838	-0.00829	0.003877	0.012071			0.275849	0.006098	0.017106	0.019641	0.002579			0.275849	0.000682895	0.002773	0.002289	-0.00048511			0.101782	0.84931		0.100058	0.789271		0.0764894	0.823548
0.320513	0.010127	-0.02897	-0.01507	0.013512			0.277778	0.006079	-0.03069	0.006287	0.035878			0.277778	0.006319	-0.01002	0.000571431	0.010491			0.277778	0.000295884	-0.000118326	0.007906	0.008023			0.277778	0.003248	0.004112	-0.000115113	-0.00424			0.101987	0.847832		0.100252	0.788426		0.0766431	0.822896
0.322739	0.012458	-0.02471	-0.00756	0.016732			0.279707	0.002793	-0.03122	-0.00239	0.027961			0.279707	-0.00127	-0.01255	0.004915	0.017253			0.279707	0.009702	0.008893	0.017764	0.00895			0.279707	0.002875	0.005795	0.001129	-0.00469			0.102202	0.846302		0.100474	0.789078		0.0768179	0.822981
0.324964	-0.00225	-0.00191	0.013271	0.015154			0.281636	0.009717	-0.02559	-0.00268	0.022338			0.281636	0.005585	-0.0069	0.012801	0.019568			0.281636	0.006113	0.007906	0.015183	0.007335			0.281636	0.003094	0.006833	0.003904	-0.00295			0.102478	0.846317		0.100721	0.787951		0.0769652	0.823706
0.32719	0.007042	0.008881	0.026617	0.017895			0.283565	0.009367	-0.02608	-0.00327	0.022223			0.283565	0.007373	0.002481	0.017283	0.014839			0.283565	0.003367	-0.01096	-0.00381	0.007068			0.283565	0.001743	-0.00408	0.0019	0.005953			0.102725	0.845822		0.100935	0.786331		0.0771372	0.824028
0.329416	0.022497	-0.00657	0.012948	0.019389			0.285494	0.005914	-0.0183	0.005062	0.022947			0.285494	0.00392	-0.0085	0.006322	0.014694			0.285494	0.00465	-0.000772684	0.004171	0.00494			0.285494	0.00298	-0.000830784	0.005985	0.00681			0.103001	0.845567		0.10118	0.786343		0.0773242	0.824096
0.331642	0.017165	-0.01712	0.003184	0.01996			0.287423	0.007168	-0.01686	0.005791	0.02228			0.287423	-0.00252	-0.01516	0.001395	0.016309			0.287423	0.005772	0.014452	0.014092	-0.000365886			0.287423	0.002509	0.008688	0.007643	-0.00105			0.103258	0.846359		0.101388	0.78583		0.0774666	0.824445
0.333868	-0.00133	-0.02385	-0.00485	0.01856			0.289352	0.010249	-0.01843	0.003831	0.021859			0.289352	0.005617	0.000286906	0.013706	0.013423			0.289352	-0.00105	0.012901	0.009767	-0.00317			0.289352	0.001187	0.011829	0.006649	-0.00524			0.103524	0.843221		0.101624	0.784998		0.0776254	0.823785
0.336093	-0.01399	-0.03183	-0.01956	0.011892			0.291281	0.013195	-0.00534	0.018453	0.023664			0.291281	0.006836	0.01256	0.022402	0.009968			0.291281	0.006072	0.014062	0.013995	-6.84489e-05			0.291281	0.001561	0.008661	0.007502	-0.00117			0.103808	0.842499		0.101859	0.784826		0.077823	0.825968
0.338319	0.009584	-0.01349	-0.00458	0.008795			0.29321	0.013173	-0.00773	0.02152	0.029026			0.29321	0.000788256	-0.000178868	0.009032	0.009209			0.29321	0.001503	0.007197	0.011287	0.00412			0.29321	0.001127	0.008112	0.008162	5.03575e-05			0.104043	0.841386		0.102084	0.786212		0.0780142	0.82492
0.340545	0.010866	-0.00273	0.008399	0.011095			0.295139	0.012796	-0.02744	0.004834	0.031408			0.295139	-0.00594	-0.01779	-0.00498	0.012582			0.295139	0.008018	0.004584	0.007179	0.002607			0.295139	0.002458	0.006961	0.004042	-0.00294			0.104199	0.839428		0.102275	0.785588		0.0782089	0.824413
0.342771	0.009284	-0.02048	-0.00139	0.01871			0.297068	-0.00193	-0.02239	0.002816	0.024656			0.297068	0.002125	-0.0103	-0.000356273	0.009845			0.297068	-0.0016	0.014833	0.019332	0.004567			0.297068	-0.000505935	0.0001088	-4.71344e-05	-0.000155951			0.104369	0.836229		0.10248	0.784524		0.0783814	0.82567
0.344996	0.022482	-0.00489	0.015451	0.020238			0.298997	0.0013	-0.00876	0.017556	0.02609			0.298997	0.008614	0.006722	0.015305	0.008641			0.298997	0.007734	0.009896	0.012261	0.002389			0.298997	0.008309	-0.00332	0.000995479	0.004303			0.104601	0.835311		0.102755	0.782861		0.0785361	0.825297
0.347222	0.010806	0.007664	0.025063	0.017534			0.300926	0.007202	-0.01621	0.011623	0.027385			0.300926	0.002303	0.011781	0.025496	0.013879			0.300926	-0.00565	-0.0068	-0.00248	0.004285			0.300926	0.005626	-0.000845023	0.003026	0.003868			0.104832	0.833988		0.102963	0.782767		0.0786823	0.826286
0.349448	0.003255	-0.01449	-0.000909048	0.013384			0.302855	0.012321	-0.03564	-0.00295	0.031571			0.302855	0.000178755	-0.00262	0.013818	0.016392			0.302855	-0.000868122	-0.00362	-0.000168189	0.003442			0.302855	0.002214	-0.00066172	-0.000405033	0.000256517			0.105065	0.833452		0.10319	0.782981		0.0788322	0.826376
0.351674	-0.0054	-0.00705	0.004567	0.011537			0.304784	-0.000541023	-0.04074	-0.00519	0.034158			0.304784	0.009386	-0.01791	-0.00353	0.01413			0.304784	0.002384	0.003442	0.005031	0.001595			0.304784	-0.000243744	-0.00576	-0.0041	0.00165			0.105268	0.83299		0.103408	0.783015		0.0790283	0.827331
0.3539	-0.00205	0.007647	0.022935	0.015406			0.306713	-0.00047698	-0.04529	-0.00527	0.038287			0.306713	0.006553	-0.02933	-0.01507	0.01386			0.306713	-0.000488867	0.0025	0.006821	0.004332			0.306713	-0.000910151	-0.00167	-0.00296	-0.00129			0.105462	0.833136		0.103623	0.782116		0.0791828	0.828306
0.356125	0.011626	0.019892	0.034366	0.014767			0.308642	0.010133	-0.01801	0.018565	0.035925			0.308642	0.001285	-0.03547	-0.01693	0.017905			0.308642	0.001828	0.004316	0.011121	0.006835			0.308642	0.001603	-0.000402476	-0.00239	-0.00199			0.105643	0.833958		0.103823	0.782644		0.079329	0.828149
0.358351	0.004287	0.026406	0.035334	0.009169			0.310571	0.012811	0.0054	0.03689	0.031661			0.310571	0.016797	-0.01984	-0.00148	0.018003			0.310571	0.006603	0.012833	0.014687	0.001878			0.310571	-0.00196	-0.00273	-0.00151	0.001216			0.105891	0.834416		0.104029	0.78338		0.0795033	0.828895
0.360577	0.003051	0.017384	0.029568	0.012399			0.3125	0.020518	0.003023	0.028183	0.025236			0.3125	0.010169	-0.01302	0.007877	0.020624			0.3125	-0.00111	-0.0069	-0.00254	0.004328			0.3125	-0.00167	-0.00349	-0.000527801	0.002953			0.10616	0.833588		0.104236	0.783196		0.0796812	0.829709
0.362803	0.02251	0.007476	0.023382	0.016026			0.314429	0.004359	0.011503	0.033515	0.022268			0.314429	0.010586	-0.01105	0.014176	0.024948			0.314429	-0.0082	-0.01885	-0.01408	0.004687			0.314429	0.004591	0.008417	0.006397	-0.00204			0.106379	0.83254		0.104496	0.78207		0.0798811	0.830049
0.365028	0.018443	-0.000861003	0.014041	0.014889			0.316358	0.01178	0.007609	0.031918	0.024495			0.316358	-0.00262	-0.0086	0.011772	0.020194			0.316358	-0.00705	-0.01758	-0.01661	0.000955009			0.316358	0.003512	0.007769	0.004657	-0.00314			0.106571	0.831563		0.104676	0.781092		0.0800391	0.829501
0.367254	0.006618	0.011283	0.020906	0.009733			0.318287	0.003926	-0.0058	0.019844	0.025497			0.318287	0.006289	-0.000395768	0.013695	0.014086			0.318287	-0.01126	-0.00963	-0.00906	0.000562131			0.318287	0.00045237	0.006111	0.002914	-0.00322			0.106774	0.830527		0.104897	0.780814		0.0801849	0.830835
0.36948	0.002386	0.027573	0.028154	0.000597827			0.320216	-0.00411	-0.01837	0.006831	0.02475			0.320216	0.003458	0.012104	0.024285	0.01233			0.320216	-0.00966	-0.01147	-0.00674	0.004673			0.320216	0.001077	0.006255	0.000465383	-0.00583			0.107038	0.82971		0.105139	0.780621		0.0803328	0.830334
0.371706	0.00696	0.014705	0.021329	0.006723			0.322145	0.005061	-0.01715	0.005626	0.022391			0.322145	0.003122	0.005348	0.019291	0.014018			0.322145	0.00236	-0.00173	0.002434	0.004152			0.322145	0.003116	0.005981	-9.12606e-06	-0.00603			0.107247	0.830366		0.105299	0.779512		0.0804617	0.830434
0.373932	0.006366	0.013082	0.023926	0.010987			0.324074	0.00629	-0.01794	0.005331	0.022857			0.324074	0.004558	-0.0056	0.008128	0.013647			0.324074	0.009242	0.01367	0.017258	0.003638			0.324074	0.002686	0.004315	0.000470362	-0.00386			0.107437	0.828545		0.105523	0.778594		0.0806515	0.830077
0.376157	-0.000880388	0.01311	0.021978	0.008986			0.326003	0.010916	-0.02165	0.004136	0.025243			0.326003	0.004255	-0.01122	0.002654	0.01372			0.326003	0.008805	0.017593	0.021141	0.003612			0.326003	0.003675	0.009573	0.008544	-0.00104			0.107641	0.827561		0.105766	0.778004		0.0807957	0.830236
0.378383	0.001887	0.006836	0.017455	0.010693			0.327932	0.013164	-0.00564	0.017008	0.022524			0.327932	0.006608	-0.01219	0.004394	0.016381			0.327932	-0.00144	-0.000416712	0.005823	0.006238			0.327932	-0.000344756	0.001928	0.005426	0.003504			0.107842	0.828072		0.105967	0.776603		0.0809328	0.830895
0.380609	0.000552484	0.015714	0.026074	0.010525			0.329861	0.010338	0.009339	0.029454	0.020305			0.329861	0.010659	-0.00929	0.007711	0.016845			0.329861	-0.000908181	-0.01794	-0.00899	0.008791			0.329861	0.001885	0.002093	0.004644	0.002557			0.108037	0.826178		0.106156	0.7743		0.0810962	0.831566
0.382835	0.03307	0.027708	0.038786	0.011393			0.33179	0.010239	0.009567	0.033554	0.024218			0.33179	-0.00549	-0.00917	0.005124	0.014163			0.33179	0.005062	-0.00949	-0.00234	0.007074			0.33179	-0.00044903	-0.00624	-0.00452	0.001706			0.10823	0.82707		0.10634	0.77309		0.0812484	0.831379
0.385061	0.01354	0.03426	0.049171	0.01544			0.333719	0.0099	0.009597	0.030096	0.020697			0.333719	-0.00237	-0.00688	0.004495	0.011301			0.333719	0.001563	0.001796	0.007386	0.005599			0.333719	-0.000430765	-0.00603	-0.00301	0.002999			0.108453	0.826571		0.106558	0.771855		0.0814216	0.831192
0.387286	0.012232	0.030533	0.043912	0.0138			0.335648	0.014737	-0.000988134	0.018661	0.01963			0.335648	0.008024	-0.00787	0.002244	0.010035			0.335648	0.009721	0.000907234	0.008906	0.008006			0.335648	-0.000359933	-0.00314	-0.000538701	0.002589			0.108625	0.825555		0.106736	0.773002		0.0815698	0.831002
0.389512	0.002382	0.006235	0.016887	0.010719			0.337577	0.013127	-0.01487	0.008606	0.023135			0.337577	-0.00305	-0.01684	-0.00718	0.009495			0.337577	0.008803	-0.0016	0.006702	0.008289			0.337577	-0.000905619	-0.00488	-0.000862387	0.003995			0.108845	0.825857		0.10696	0.771888		0.081735	0.832191
0.391738	-0.00369	0.00961	0.017102	0.007565			0.339506	0.003388	-0.03233	-0.00352	0.027904			0.339506	0.002468	-0.01492	-0.00425	0.010506			0.339506	-0.00476	-0.00113	0.004168	0.005291			0.339506	0.005511	0.002126	0.003792	0.001669			0.109067	0.826609		0.107164	0.771184		0.0818686	0.83236
0.393964	0.002264	0.008315	0.012631	0.004352			0.341435	0.001778	-0.0185	0.007568	0.02559			0.341435	0.004029	-0.02149	-0.00751	0.013684			0.341435	0.00446	-0.00213	0.004296	0.006414			0.341435	0.003389	0.008313	0.010571	0.002276			0.109331	0.826231		0.107338	0.771566		0.0820396	0.831698
0.396189	-0.00435	-0.02131	-0.01544	0.005748			0.343364	-0.00342	0.002364	0.022492	0.020175			0.343364	0.00183	-0.02633	-0.01559	0.01047			0.343364	0.000648505	0.000697133	0.006928	0.006235			0.343364	-0.00151	-0.00227	0.000980522	0.003247			0.109517	0.826797		0.10752	0.769697		0.082211	0.831003
0.398415	-0.01177	-0.01951	-0.01058	0.008761			0.345293	-0.000758672	2.45116e-05	0.018227	0.018203			0.345293	0.003617	-0.02117	-0.01141	0.009558			0.345293	-0.00054461	0.001321	0.003047	0.001728			0.345293	-0.00312	-0.00927	-0.00582	0.003427			0.109718	0.827632		0.107728	0.76825		0.0823783	0.831152
0.400641	0.007545	0.002481	0.012074	0.009618			0.347222	0.00638	-0.01997	0.00146	0.021014			0.347222	-0.004	-0.00954	-0.00466	0.004835			0.347222	0.004964	0.002057	0.006698	0.00465			0.347222	0.000279526	-0.00462	-0.00437	0.000252762			0.109886	0.82633		0.107911	0.767866		0.0825211	0.830392
0.402867	0.011129	-0.00298	0.011835	0.014776			0.349151	-0.00212	-0.03483	-0.01243	0.021648			0.349151	0.00583	0.004087	0.008114	0.004044			0.349151	3.05348e-05	0.002629	0.007369	0.004752			0.349151	0.001896	-0.00296	-0.00102	0.001936			0.110167	0.82594		0.108106	0.768666		0.0826679	0.831752
0.405093	0.000395603	-0.00708	0.007378	0.014358			0.35108	0.001831	-0.03851	-0.01776	0.019983			0.35108	0.011977	0.004932	0.007162	0.00224			0.35108	0.001926	-7.44203e-05	0.005794	0.005868			0.35108	0.00223	-0.00142	0.000380885	0.001795			0.110382	0.825626		0.108313	0.767731		0.0827945	0.832275
0.407318	0.010007	0.013164	0.027783	0.014814			0.353009	-4.23114e-05	-0.0182	-0.00528	0.012691			0.353009	-0.00211	0.000627096	0.006868	0.006245			0.353009	-0.00173	0.011839	0.015257	0.003459			0.353009	-0.00217	-0.00328	-0.000341989	0.002926			0.110616	0.826362		0.108594	0.766577		0.0829409	0.832427
0.409544	-0.00715	0.021829	0.029957	0.008309			0.354938	0.001574	0.001907	0.015438	0.013557			0.354938	0.003217	-0.000265158	0.007043	0.007306			0.354938	0.00133	0.004839	0.007875	0.00305			0.354938	0.000526501	-0.00335	-0.0021	0.001248			0.110823	0.826892		0.10876	0.765784		0.0831117	0.832396
0.41177	0.003227	-0.000613699	0.004522	0.005133			0.356867	0.009263	-0.00665	0.013558	0.020075			0.356867	-0.00464	-0.01036	-0.00259	0.00769			0.356867	0.009544	-0.00191	0.002915	0.004814			0.356867	-0.000155811	0.001862	0.001182	-0.000681172			0.110972	0.826556		0.108984	0.765021		0.0832983	0.832399
0.413996	-0.00298	-0.01406	-0.00386	0.010063			0.358796	-0.00278	-0.02546	-0.00182	0.023052			0.358796	-0.00304	-0.02135	-0.01131	0.00983			0.358796	0.003528	0.005678	0.006148	0.000472906			0.358796	-0.0011	-0.00443	-0.000848969	0.003568			0.111159	0.824286		0.109195	0.765697		0.0834322	0.83194
0.416221	0.002627	-0.0137	-0.00452	0.009058			0.360725	-0.00221	-0.03409	-0.00927	0.024003			0.360725	-0.00527	-0.00475	0.005236	0.009936			0.360725	0.00266	-0.000305209	-8.46195e-05	0.000220522			0.360725	-8.22862e-05	-0.0042	-0.00196	0.002232			0.111363	0.824013		0.109412	0.766132		0.0835781	0.831861
0.418447	-0.00663	-0.01732	-0.01224	0.004996			0.362654	0.007461	-0.02823	-0.00746	0.020202			0.362654	-0.00532	0.005768	0.013273	0.007549			0.362654	0.001145	-0.000809534	0.000995626	0.001804			0.362654	0.003862	0.000761876	0.00039106	-0.000371098			0.11154	0.823212		0.109605	0.766669		0.083715	0.830282
0.420673	-0.00275	-0.02627	-0.01845	0.007622			0.364583	0.002608	-0.01666	0.003219	0.019557			0.364583	0.008949	-0.0035	0.007517	0.010974			0.364583	0.006398	0.003426	0.010175	0.006772			0.364583	0.000444747	-0.00283	-0.00248	0.0003506			0.111683	0.822102		0.109802	0.766781		0.0838326	0.830372
0.422899	0.005855	-0.01381	-0.00325	0.010417			0.366512	0.003967	-0.01368	0.009541	0.02291			0.366512	0.007648	-0.01373	0.002315	0.015833			0.366512	0.006481	-4.0577e-05	0.009629	0.009669			0.366512	-0.00459	-0.00217	-0.00219	-2.03332e-05			0.111865	0.821688		0.109977	0.766266		0.0839587	0.829718
0.425125	0.003594	-0.00431	0.005828	0.010097			0.368441	0.005136	-0.02112	0.003448	0.024056			0.368441	0.003428	-0.0119	0.003069	0.014792			0.368441	0.001705	-0.00568	0.003989	0.009612			0.368441	0.002551	0.003104	0.000743055	-0.00237			0.112044	0.82022		0.110112	0.764978		0.0841207	0.830411
0.42735	-0.01488	-0.01402	-0.00466	0.009236			0.37037	-0.0031	-0.03083	-0.005	0.025055			0.37037	-0.00632	0.000284885	0.007934	0.007652			0.37037	-0.000348994	0.005154	0.012298	0.007181			0.37037	0.000150204	0.005281	0.000180617	-0.00513			0.112263	0.817764		0.110256	0.765345		0.0843076	0.831064
0.429576	0.005147	-0.01726	-0.00456	0.012488			0.372299	-0.00292	-0.02562	0.000569072	0.025531			0.372299	0.004338	-0.00488	0.003211	0.008054			0.372299	-0.00255	0.000505497	0.003255	0.002751			0.372299	0.003299	0.001295	0.001491	0.000196467			0.112533	0.816138		0.110451	0.763651		0.0844374	0.831899
0.431802	0.009131	-0.00499	0.007916	0.012846			0.374228	0.011556	-0.01985	0.004392	0.023771			0.374228	-0.000614641	-0.00938	8.6592e-05	0.009376			0.374228	-0.00465	-0.00539	-0.00111	0.004254			0.374228	0.003826	0.002451	0.004574	0.002129			0.112726	0.813915		0.11065	0.764112		0.0845678	0.832186
0.434028	0.01175	0.006148	0.016804	0.010722			0.376157	0.013465	-0.01975	0.002983	0.022294			0.376157	0.004837	-0.00781	-0.00158	0.006175			0.376157	0.002567	0.002129	0.008765	0.006649			0.376157	0.005268	0.007097	0.006574	-0.0005266			0.11289	0.814357		0.110823	0.764341		0.084704	0.831828
0.436254	-0.000577972	0.01525	0.025243	0.010148			0.378086	-0.000642761	-0.02619	-0.00122	0.024328			0.378086	0.001221	-0.00187	0.004328	0.006189			0.378086	-0.00588	-0.00137	0.003139	0.004505			0.378086	0.005385	0.009701	0.005152	-0.00459			0.113061	0.813906		0.111047	0.763294		0.0848242	0.83141
0.438479	0.005407	0.028898	0.035222	0.006512			0.380015	0.001917	-0.03337	-0.00677	0.025742			0.380015	-0.00188	-0.00188	0.00508	0.006943			0.380015	-0.000822514	-0.00287	7.1312e-06	0.002872			0.380015	0.001085	0.003466	-0.0012	-0.00468			0.113237	0.814174		0.111213	0.763375		0.0850067	0.830749
0.440705	0.016487	0.030895	0.034074	0.003281			0.381944	0.008865	-0.03141	-0.00723	0.02344			0.381944	0.004203	-0.00541	0.002456	0.00782			0.381944	-0.00062802	0.006046	0.009237	0.003211			0.381944	-0.00301	6.6997e-05	-0.00437	-0.00444			0.11339	0.814028		0.111461	0.765393		0.0851591	0.829793
0.442931	0.004401	0.016067	0.022947	0.006992			0.383873	7.14863e-05	-0.01383	0.005656	0.019219			0.383873	-0.00163	-0.01399	-0.00518	0.008688			0.383873	-0.000627349	0.000554611	0.00431	0.003758			0.383873	-0.000286541	-0.00223	-0.00292	-0.000692191			0.11353	0.81328		0.111639	0.764117		0.0853363	0.828998
0.445157	0.003048	0.016453	0.024759	0.008445			0.385802	0.010046	-0.0055	0.013652	0.019047			0.385802	-0.00308	-0.01054	-0.00461	0.005874			0.385802	0.005895	-0.00379	0.001976	0.005742			0.385802	-0.00231	-0.00385	-0.00142	0.002428			0.113742	0.811921		0.111821	0.763468		0.0854678	0.827845
0.447382	0.012369	0.010754	0.018868	0.008202			0.387731	-0.00129	-0.00751	0.012033	0.019401			0.387731	-0.0081	-0.01377	-0.00653	0.007141			0.387731	0.005404	0.007754	0.011849	0.004127			0.387731	-0.000350982	-0.00471	-0.00257	0.002125			0.114002	0.810986		0.112003	0.764891		0.0855751	0.827903
0.449608	-0.00546	-0.01117	-0.000510125	0.010537			0.38966	0.007013	-0.01464	0.007954	0.022267			0.38966	-0.00715	-0.02328	-0.01262	0.010411			0.38966	0.011237	0.008793	0.011514	0.002745			0.38966	0.001015	-0.00114	-0.000798478	0.000342345			0.114213	0.810135		0.112183	0.764042		0.085703	0.827479
0.451834	0.013592	-0.01477	-0.00337	0.011233			0.391589	-0.00457	-0.0117	0.007958	0.019429			0.391589	-0.00926	-0.01468	-0.00671	0.007847			0.391589	-0.00645	0.002147	0.002019	-0.00012828			0.391589	-0.000229457	-0.000650097	0.000208337	0.000857876			0.114445	0.80816		0.112355	0.764011		0.08586	0.827245
0.45406	0.015299	0.003358	0.013007	0.009681			0.393519	0.003426	-0.01244	0.009348	0.021522			0.393519	-0.00166	-0.00422	0.002511	0.006706			0.393519	0.003647	0.003746	0.001779	-0.00197			0.393519	-0.000389946	-0.000636914	0.001802	0.002438			0.114606	0.809306		0.112551	0.765226		0.0860116	0.827715
0.456286	0.009643	0.003526	0.011339	0.007841			0.395448	-0.00464	-0.01279	0.009603	0.022106			0.395448	0.001475	-0.00199	0.006672	0.008642			0.395448	0.004758	0.003764	0.003584	-0.00018067			0.395448	0.001866	0.000720845	0.001758	0.001038			0.114792	0.809116		0.112733	0.765163		0.0861384	0.827115
0.458511	0.011193	-7.59308e-05	0.005871	0.005947			0.397377	0.001137	-0.0094	0.011921	0.021119			0.397377	0.014165	0.004133	0.013186	0.009091			0.397377	0.001537	0.009168	0.009598	0.000434464			0.397377	-0.00364	0.001065	-0.000896971	-0.00196			0.114965	0.808851		0.112878	0.76384		0.0862487	0.82705
0.460737	-0.00636	0.00070726	0.004606	0.003901			0.399306	0.002166	-0.011	0.006051	0.01687			0.399306	0.006043	0.008163	0.011308	0.00317			0.399306	0.01373	0.013216	0.016129	0.002951			0.399306	0.000838405	-0.000121403	0.001681	0.001802			0.115185	0.80788		0.113053	0.763552		0.0863903	0.82686
0.462963	-0.000696268	-0.00485	0.002158	0.006977			0.401235	-0.000126605	-0.01977	-0.00049319	0.018906			0.401235	0.001995	-0.01008	-0.00543	0.004597			0.401235	-0.00256	0.004453	0.006302	0.001857			0.401235	-0.00332	0.005715	0.008956	0.003259			0.115344	0.806702		0.113258	0.763307		0.086535	0.826274
							0.403164	0.002587	-0.01437	0.005957	0.020039			0.403164	-0.00562	-0.01602	-0.00465	0.011187			0.403164	-0.00505	-0.00141	0.001433	0.002838			0.403164	3.86173e-05	0.004234	0.008836	0.004621			0.115509	0.806794		0.113462	0.763231		0.0866879	0.825607
							0.405093	0.000722331	-0.02373	-0.00193	0.021292			0.405093	0.000720227	-0.01639	-0.00319	0.012996			0.405093	-0.00227	-0.00845	-0.00575	0.00268			0.405093	-0.00248	-0.00128	0.000691545	0.001973			0.115698	0.807962		0.113635	0.763203		0.0868486	0.825841
							0.407022	0.003972	-0.0376	-0.01308	0.023625			0.407022	-0.00355	-0.00843	0.001248	0.009594			0.407022	0.001211	-0.00303	-0.0023	0.000725099			0.407022	0.000239904	-0.00205	-0.00322	-0.00117			0.115916	0.807556		0.113845	0.762436		0.0870012	0.825622
							0.408951	-0.000553375	-0.03137	-0.00572	0.024865			0.408951	-0.00575	-0.00258	0.001155	0.003728			0.408951	0.001846	-0.00406	-0.00165	0.002406			0.408951	-0.00243	-0.000414882	-0.00153	-0.00111			0.116112	0.806369		0.114021	0.761046		0.0871494	0.824714
							0.41088	0.002304	-0.021	0.000299703	0.020858			0.41088	0.003823	0.006282	0.010367	0.00411			0.41088	-0.00621	-0.01607	-0.01258	0.003432			0.41088	0.004181	-0.000464129	0.002257	0.00272			0.116278	0.805393		0.114166	0.762424		0.0872397	0.824189
							0.412809	-0.00502	-0.01567	0.002172	0.017566			0.412809	0.001095	0.013431	0.017945	0.004576			0.412809	-0.00718	-0.00485	-0.00257	0.00227			0.412809	0.00041482	0.000351409	0.006162	0.005813			0.116428	0.804463		0.114316	0.762019		0.0873694	0.823018
							0.414738	0.004082	-0.01168	0.003701	0.015202			0.414738	-0.00199	0.008844	0.013513	0.004711			0.414738	0.004636	-0.00142	0.004118	0.005528			0.414738	0.005149	0.005315	0.007994	0.002694			0.116567	0.804991		0.114488	0.762382		0.0875022	0.821778
							0.416667	-0.00177	-0.0137	0.003976	0.017437			0.416667	0.004758	-0.00204	0.002739	0.004774			0.416667	-0.00542	-0.00829	7.1008e-05	0.008288			0.416667	-0.00123	-0.00158	0.000928545	0.002503			0.11673	0.805047		0.114671	0.76257		0.0876348	0.821417
							0.418596	-0.00231	-0.02174	0.000851471	0.02211			0.418596	-0.00738	-0.00862	-0.00372	0.004859			0.418596	-0.00592	-0.00864	-0.00514	0.003473			0.418596	0.001394	-0.00301	-0.000619333	0.002382			0.116942	0.803725		0.11484	0.761793		0.0877711	0.821932
							0.420525	0.006173	-0.0267	-0.00176	0.024297			0.420525	-0.00314	-0.01437	-0.01248	0.001859			0.420525	0.002394	0.000146158	0.002055	0.001909			0.420525	0.00155	0.004909	0.005635	0.000729487			0.117144	0.802704		0.115067	0.759624		0.0878719	0.821835
							0.422454	-0.00507	-0.02291	0.001986	0.024336			0.422454	-0.0041	-0.01236	-0.00897	0.00335			0.422454	-0.00136	0.003518	0.004349	0.00083426			0.422454	0.001524	0.011544	0.011127	-0.000421695			0.117347	0.800646		0.115269	0.75943		0.0880233	0.821366
							0.424383	0.000789949	-0.01166	0.012228	0.023609			0.424383	-0.003	-0.01441	-0.01217	0.002206			0.424383	0.002806	-0.00543	-0.00515	0.000271978			0.424383	0.00192	0.010493	0.00927	-0.00124			0.117531	0.800625		0.115448	0.759588		0.0881548	0.819789
							0.426312	0.008538	-0.00249	0.019936	0.022368			0.426312	-0.01014	-0.01046	-0.00929	0.001157			0.426312	-0.00537	-0.00108	-0.000243864	0.000831715			0.426312	0.001387	0.00582	0.006076	0.000257398			0.117724	0.79784		0.115626	0.758706		0.0883055	0.820789
							0.428241	0.007924	-0.000869503	0.018808	0.01966			0.428241	-0.000105849	-0.00589	-0.00249	0.003371			0.428241	-0.00863	0.003272	0.00374	0.000469371			0.428241	-0.0016	-0.00279	2.38177e-05	0.002804			0.117888	0.795571		0.115789	0.759709		0.0884514	0.820607
							0.43017	-0.00259	-0.01718	0.003561	0.020388			0.43017	0.000500962	0.005763	0.0095	0.003759			0.43017	0.001368	-0.00303	-5.69679e-05	0.002963			0.43017	-0.00274	-0.00408	-0.0025	0.001567			0.118049	0.795778		0.115994	0.757894		0.0885794	0.820813
							0.432099	0.004373	-0.02432	-0.00666	0.01724			0.432099	-0.00245	0.003358	0.004891	0.001538			0.432099	-0.00152	-0.00619	-0.0025	0.003666			0.432099	-0.00381	-0.00705	-0.00495	0.002084			0.118209	0.794979		0.116121	0.7572		0.0887324	0.820257
							0.434028	0.000598551	-0.02819	-0.0118	0.015941			0.434028	-0.000769523	-0.00185	-0.00267	-0.00082395			0.434028	0.004641	-0.01024	-0.00945	0.000775639			0.434028	-0.00175	-0.00498	-0.00188	0.00308			0.11836	0.792459		0.116297	0.75605		0.0888499	0.821321
							0.435957	0.002569	-0.02268	-0.00723	0.015104			0.435957	0.004533	0.002709	0.002774	6.53132e-05			0.435957	-0.00363	-0.01258	-0.01002	0.002524			0.435957	-0.000621008	-0.00347	0.000792109	0.004248			0.118551	0.791402		0.11644	0.75466		0.0889744	0.821205
							0.437886	-0.000946771	-0.01343	-4.46758e-05	0.013204			0.437886	-0.000100162	0.004376	0.004623	0.000248515			0.437886	-0.00334	-0.00946	-0.00493	0.004491			0.437886	-0.000559093	-0.00868	-0.00355	0.005086			0.118712	0.790946		0.116578	0.753167		0.0891089	0.82163
							0.439815	0.006514	-0.000163032	0.010664	0.010825			0.439815	0.004807	0.000473828	0.002324	0.001851			0.439815	-0.00101	-0.00354	-0.00321	0.000330203			0.439815	0.000951223	-0.00753	-0.00196	0.005527			0.11882	0.790688		0.116753	0.752769		0.0892294	0.822145
							0.441744	0.007965	0.015089	0.025855	0.010931			0.441744	-0.00159	-0.00728	-0.00538	0.001892			0.441744	0.005549	-0.00162	0.001162	0.002774			0.441744	0.00095602	0.000774636	0.001364	0.000590283			0.119048	0.791705		0.116947	0.751657		0.0893968	0.823087
							0.443673	0.007498	0.012957	0.026081	0.013296			0.443673	0.003743	-0.01267	-0.00828	0.004332			0.443673	4.94404e-05	-0.00585	-0.00161	0.004211			0.443673	-0.000723888	0.003677	0.001541	-0.00214			0.11924	0.791812		0.117114	0.751436		0.0895248	0.824251
							0.445602	0.002585	-0.00128	0.012798	0.014057			0.445602	0.003866	-0.01378	-0.00552	0.008142			0.445602	-0.00113	-0.00169	-0.000384467	0.001302			0.445602	0.001432	0.005308	0.003445	-0.00187			0.119406	0.791673		0.117287	0.750523		0.0896357	0.825455
							0.447531	-0.000256104	-0.00361	0.008546	0.012113			0.447531	0.003864	0.000356152	0.003517	0.003162			0.447531	0.00188	0.009799	0.007907	-0.00191			0.447531	0.00151	-0.00127	-0.00142	-0.000158161			0.119592	0.792968		0.117413	0.75055		0.0897391	0.826744
							0.44946	-0.00262	-0.00785	0.005834	0.013578			0.44946	-0.00521	0.00411	0.005826	0.001723			0.44946	-0.000922396	0.001854	0.002413	0.00056064			0.44946	-0.002	-0.00721	-0.00401	0.003186			0.119808	0.794261		0.1176	0.750677		0.0898644	0.826816
							0.451389	-0.00793	-0.01774	-0.000508869	0.016935			0.451389	0.00026706	-0.0024	0.001495	0.003885			0.451389	0.003484	0.003871	0.004923	0.001057			0.451389	0.00148	-0.00631	-0.00323	0.003066			0.119966	0.792218		0.117792	0.751268		0.0900001	0.827514
							0.453318	-0.00205	-0.01922	-0.00252	0.01639			0.453318	-0.00311	-0.00483	-0.000720651	0.004086			0.453318	0.001556	0.005819	0.00946	0.003663			0.453318	0.00179	-0.00486	-0.000889136	0.003951			0.120102	0.791609		0.117954	0.751477		0.0901203	0.829318
							0.455247	0.008151	-0.01475	0.002585	0.017087			0.455247	-0.00135	-0.00326	0.000550214	0.003795			0.455247	0.00451	0.013173	0.01401	0.000848793			0.455247	0.00373	-0.00154	0.000900826	0.002439			0.120203	0.792804		0.11813	0.751157		0.090261	0.831352
							0.457176	0.003156	-0.0172	0.003229	0.020084			0.457176	0.002252	-0.00401	0.001537	0.005523			0.457176	0.002465	0.011592	0.012408	0.000824925			0.457176	2.92848e-05	0.003889	0.004456	0.000569382			0.120357	0.791452		0.118296	0.751146		0.0903756	0.832827
							0.459105	0.00773	-0.01659	0.004459	0.020708			0.459105	0.004412	-0.00451	0.001545	0.006027			0.459105	-0.0051	0.000548733	0.002103	0.001555			0.459105	0.000700284	-0.00145	-5.97557e-06	0.001447			0.120494	0.791276		0.11845	0.75158		0.0905104	0.835634
							0.461034	0.006445	-0.00852	0.008744	0.017119			0.461034	-0.01116	-0.00199	0.000920377	0.0029			0.461034	0.00516	0.00222	0.006943	0.004733			0.461034	0.001699	-0.00101	0.001532	0.002535			0.120735	0.788783		0.118624	0.751669		0.0906077	0.835538
							0.462963	0.006527	-0.01112	0.00486	0.015806			0.462963	-0.000377018	-0.00537	-0.0037	0.00166			0.462963	0.002656	-0.000798976	0.003025	0.003821			0.462963	0.001919	0.001684	0.004302	0.002623			0.120862	0.786427		0.118768	0.750716		0.0907242	0.83591
																																			0.121045	0.78578		0.118926	0.749855		0.090846	0.83771
																																			0.121299	0.786665		0.119098	0.750747		0.0909925	0.839193
																																			0.121501	0.787845		0.119243	0.751824		0.0911221	0.840097
																																			0.121676	0.786387		0.119401	0.750797		0.0912385	0.841222
																																			0.121862	0.786167		0.119582	0.752587		0.091361	0.842866
																																			0.122007	0.785483		0.119768	0.750408		0.0914989	0.845437
																																			0.122161	0.787299		0.119965	0.75068		0.0916646	0.846035
																																			0.12231	0.786721		0.120108	0.750956		0.091804	0.845887
																																			0.122517	0.786138		0.12025	0.750942		0.0919148	0.846628
																																			0.122645	0.78329		0.120464	0.751012		0.09203	0.84804
																																			0.122793	0.78287		0.120616	0.752155		0.0921354	0.849787
																																			0.122968	0.782795		0.120778	0.751233		0.0922691	0.849574
																																			0.123114	0.78147		0.120951	0.748293		0.0923811	0.85105
																																			0.123219	0.782619		0.121119	0.747549		0.0925059	0.851733
																																			0.123375	0.780842		0.121247	0.746478		0.0925954	0.851531
																																			0.123555	0.780942		0.121371	0.745651		0.0926997	0.853527
																																			0.123681	0.779545		0.121509	0.7441		0.0928073	0.853154
																																			0.12382	0.779014		0.121638	0.743055		0.0929064	0.853829
																																			0.123973	0.777		0.121789	0.74213		0.0930569	0.853673
																																			0.124153	0.775484		0.121969	0.740374		0.0931945	0.852809
																																			0.124339	0.773782		0.122169	0.738898		0.0933125	0.853991
																																			0.124533	0.775459		0.122336	0.736756		0.0934506	0.853469
																																			0.124707	0.77376		0.122456	0.734764		0.0935682	0.854073
																																			0.124884	0.774997		0.122572	0.733762		0.0936815	0.854113
																																			0.125025	0.773835		0.122751	0.733699		0.0938159	0.854651
																																			0.125164	0.774058		0.1229	0.732714		0.09394	0.854318
																																			0.12533	0.773386		0.123069	0.730755		0.0940855	0.853532
																																			0.125446	0.772717		0.123204	0.730428		0.0941672	0.854901
																																			0.125548	0.771587		0.123328	0.729784		0.0942599	0.855301
																																			0.125707	0.770751		0.123471	0.729165		0.0943798	0.855345
																																			0.12588	0.769199		0.123629	0.728415		0.0944857	0.8547
																																			0.126021	0.769993		0.123816	0.728791		0.0946005	0.854206
																																			0.126182	0.769007		0.124016	0.728114		0.0947145	0.854901
																																			0.126377	0.769507		0.124165	0.728094		0.0948334	0.854727
																																			0.126519	0.770491		0.124295	0.726019		0.0949591	0.855278
																																			0.126695	0.768455		0.124435	0.725463		0.0950826	0.854962
																																			0.126842	0.771259		0.124599	0.725102		0.0951918	0.855506
																																			0.126966	0.769881		0.124784	0.723161		0.0952892	0.856918
																																			0.127142	0.768001		0.124917	0.723639		0.0953802	0.857774
																																			0.127377	0.765652		0.125026	0.723169		0.0954923	0.856828
																																			0.127527	0.765303		0.12516	0.721406		0.0956178	0.856772
																																			0.127633	0.76445		0.125333	0.720074		0.0957158	0.855166
																																			0.127773	0.762237		0.125478	0.721428		0.0958407	0.854436
																																			0.127974	0.761222		0.125605	0.722375		0.0959634	0.853795
																																			0.128108	0.759124		0.125777	0.722138		0.0960826	0.853776
																																			0.128263	0.756418		0.125922	0.722705		0.0961974	0.853774
																																			0.128391	0.755043		0.126054	0.720687		0.0963336	0.852851
																																			0.128548	0.753059		0.126217	0.720496		0.0964393	0.851906
																																			0.128686	0.753455		0.126392	0.720337		0.0965426	0.852028
																																			0.128812	0.752138		0.126523	0.719096		0.0966369	0.851339
																																			0.128975	0.751318		0.126642	0.7184		0.0967582	0.850397
																																			0.129103	0.751011		0.126815	0.718552		0.0968789	0.84978
																																			0.129259	0.754513		0.126952	0.71835		0.0969936	0.848142
																																			0.129365	0.755511		0.127106	0.719335		0.097106	0.845876
																																			0.129501	0.755301		0.127228	0.720176		0.097204	0.844991
																																			0.129644	0.753073		0.127371	0.71915		0.0973012	0.843946
																																			0.129738	0.752676		0.127519	0.720896		0.0973969	0.842884
																																			0.129909	0.752386		0.127682	0.720321		0.0974941	0.842298
																																			0.130078	0.753345		0.127808	0.71755		0.0976405	0.841132
																																			0.130229	0.75313		0.127961	0.717399		0.0977658	0.839936
																																			0.130362	0.753172		0.128093	0.717103		0.0978846	0.840206
																																			0.130508	0.754906		0.128203	0.716131		0.0979933	0.838704
																																			0.130609	0.754432		0.128338	0.716326		0.0980815	0.838871
																																			0.130819	0.756129		0.128463	0.717648		0.0981685	0.837425
																																			0.130992	0.753719		0.128603	0.716146		0.0982876	0.83572
																																			0.131125	0.756171		0.128772	0.716298		0.0984085	0.834238
																																			0.131261	0.755797		0.128896	0.716814		0.0985088	0.833348
																																			0.131425	0.755132		0.128999	0.717232		0.0985992	0.832419
																																			0.131547	0.756274		0.12913	0.716986		0.0986914	0.83146
																																			0.13169	0.757746		0.129293	0.7168		0.0987855	0.831451
																																			0.131818	0.758128		0.129452	0.71566		0.0988776	0.829383
																																			0.131973	0.756964		0.129592	0.71628		0.0989812	0.828862
																																			0.132125	0.758716		0.129725	0.717569		0.0990741	0.827322
																																			0.132206	0.75982		0.129884	0.716265		0.0991979	0.826729
																																			0.13235	0.758728		0.130008	0.716683		0.099324	0.825819
																																			0.132538	0.758514		0.130143	0.718071		0.0994458	0.825179
																																			0.132715	0.758988		0.130277	0.7187		0.0995447	0.824664
																																			0.13283	0.759048		0.130467	0.718679		0.0996315	0.823299
																																			0.132986	0.759502		0.130629	0.719653		0.0997355	0.821999
																																			0.13313	0.760466		0.130773	0.720467		0.0998228	0.821632
																																			0.133258	0.761193		0.130914	0.719256		0.099911	0.821222
																																			0.133361	0.764143		0.131025	0.721893		0.100051	0.820126
																																			0.133488	0.766666		0.131149	0.719899		0.100166	0.818978
																																			0.133638	0.767487		0.131312	0.71887		0.100299	0.818335
																																			0.133779	0.770488		0.131414	0.718562		0.100393	0.817991
																																			0.133891	0.772747		0.131522	0.718602		0.100491	0.817117
																																			0.134015	0.773589		0.131655	0.719229		0.100588	0.815864
																																			0.134157	0.772483		0.131778	0.720482		0.100692	0.814677
																																			0.134322	0.771186		0.131899	0.722172		0.100794	0.813567
																																			0.13443	0.769923		0.132036	0.722228		0.100908	0.813275
																																			0.134595	0.773352		0.132211	0.720863		0.10103	0.812681
																																			0.134724	0.773545		0.13234	0.721685		0.101126	0.811562
																																			0.134838	0.772151		0.132461	0.720705		0.101198	0.810973
																																			0.134979	0.769519		0.132585	0.71945		0.101278	0.810979
																																			0.135157	0.770869		0.132733	0.718398		0.101398	0.811384
																																			0.135292	0.770157		0.132838	0.717876		0.101501	0.810055
																																			0.135452	0.767761		0.13296	0.71592		0.101596	0.808428
																																			0.135585	0.768954		0.133104	0.714774		0.101702	0.809049
																																			0.135718	0.768876		0.133242	0.713621		0.101781	0.807444
																																			0.135822	0.770216		0.133367	0.713576		0.101862	0.808283
																																			0.135898	0.770496		0.133508	0.71387		0.101968	0.807847
																																			0.136026	0.770654		0.133637	0.715192		0.102062	0.806283
																																			0.136186	0.769706		0.133747	0.717039		0.10216	0.805909
																																			0.136313	0.768072		0.133855	0.714992		0.102282	0.805889
																																			0.136436	0.767999		0.133983	0.715672		0.10239	0.805094
																																			0.136558	0.769964		0.1341	0.713623		0.102476	0.804531
																																			0.136686	0.77069		0.13425	0.714154		0.10259	0.80432
																																			0.136833	0.766677		0.134379	0.713436		0.102679	0.803431
																																			0.136974	0.766769		0.134518	0.713195		0.102758	0.802364
																																			0.137121	0.766189		0.134641	0.713225		0.102863	0.801415
																																			0.137218	0.766922		0.134791	0.711755		0.102952	0.800106
																																			0.137349	0.768023		0.134934	0.709597		0.103045	0.79972
																																			0.137499	0.767541		0.135057	0.709255		0.103134	0.79929
																																			0.137643	0.768715		0.135186	0.708857		0.103251	0.798179
																																			0.137749	0.768274		0.135297	0.70772		0.103346	0.799413
																																			0.137836	0.769202		0.135421	0.706964		0.10347	0.798753
																																			0.137949	0.770168		0.135532	0.70594		0.103586	0.797556
																																			0.13809	0.770809		0.135664	0.707151		0.103699	0.797657
																																			0.138233	0.772119		0.135795	0.706572		0.103786	0.797903
																																			0.138357	0.773277		0.135928	0.705066		0.103862	0.797349
																																			0.138498	0.774383		0.136043	0.707044		0.103933	0.796724
																																			0.138627	0.77385		0.136202	0.70681		0.104035	0.796775
																																			0.138764	0.770157		0.136347	0.706259		0.104132	0.79691
																																			0.138885	0.771781		0.136463	0.707138		0.10422	0.796308
																																			0.139033	0.770135		0.136586	0.706731		0.104304	0.7961
																																			0.139168	0.770372		0.136723	0.705519		0.104387	0.796843
																																			0.139295	0.769464		0.13683	0.703981		0.104472	0.796746
																																			0.139422	0.77004		0.136956	0.704056		0.104561	0.797019
																																			0.139595	0.76908		0.137106	0.703128		0.104643	0.795488
																																			0.139741	0.768888		0.137209	0.701982		0.104761	0.795223
																																			0.139899	0.771856		0.137316	0.701292		0.104878	0.794278
																																			0.140079	0.772545		0.137423	0.701198		0.104986	0.794646
																																			0.140177	0.773919		0.137551	0.702027		0.105083	0.794639
																																			0.140274	0.773671		0.1377	0.702934		0.105198	0.79377
																																			0.140332	0.77383		0.137816	0.701923		0.10527	0.79406
																																			0.14046	0.772787		0.137911	0.701005		0.105364	0.793269
																																			0.140571	0.775427		0.138006	0.700478		0.105467	0.793684
																																			0.140681	0.771372		0.138136	0.699566		0.105572	0.793844
																																			0.140771	0.771585		0.13825	0.699612		0.105651	0.7921
																																			0.140884	0.770559		0.138371	0.698819		0.105743	0.791118
																																			0.141007	0.770363		0.138503	0.699627		0.105824	0.790503
																																			0.141109	0.768911		0.138628	0.699942		0.105906	0.789794
																																			0.141198	0.767589		0.138732	0.698433		0.105994	0.790169
																																			0.141348	0.767841		0.138862	0.697067		0.106092	0.789764
																																			0.141521	0.766434		0.138998	0.69509		0.106183	0.790433
																																			0.141642	0.766882		0.139107	0.694629		0.106265	0.790175
																																			0.141748	0.767373		0.139234	0.69409		0.106346	0.790047
																																			0.141851	0.76746		0.139361	0.694557		0.106436	0.789727
																																			0.141962	0.766841		0.139473	0.693186		0.106527	0.78987
																																			0.142097	0.766227		0.139598	0.692425		0.10662	0.790023
																																			0.142184	0.766185		0.13971	0.69251		0.106715	0.789625
																																			0.14232	0.7661		0.139826	0.692383		0.106805	0.789887
																																			0.142487	0.766926		0.13995	0.691301		0.106912	0.789789
																																			0.142627	0.764303		0.140059	0.69087		0.107025	0.789938
																																			0.142716	0.7661		0.140192	0.690366		0.107119	0.79027
																																			0.142805	0.766678		0.140283	0.689745		0.107221	0.789273
																																			0.142958	0.768936		0.140411	0.690141		0.107297	0.790615
																																			0.143125	0.769867		0.140541	0.687816		0.107395	0.790102
																																			0.143264	0.768927		0.140648	0.687574		0.107483	0.789245
																																			0.143375	0.768155		0.140753	0.688706		0.107549	0.789464
																																			0.143479	0.768401		0.140852	0.689512		0.107634	0.792682
																																			0.143562	0.769553		0.140972	0.690898		0.107723	0.791863
																																			0.143652	0.767001		0.141134	0.691645		0.107823	0.791448
																																			0.143834	0.766149		0.141273	0.691744		0.107913	0.790242
																																			0.143954	0.765474		0.141369	0.690854		0.107998	0.790993
																																			0.144055	0.765039		0.141492	0.691234		0.108075	0.791029
																																			0.144158	0.764468		0.141599	0.6906		0.108144	0.791892
																																			0.144274	0.763616		0.141724	0.690668		0.108204	0.791396
																																			0.144385	0.765493		0.141865	0.691555		0.108292	0.791333
																																			0.144516	0.764128		0.141977	0.692422		0.108388	0.790562
																																			0.144669	0.765151		0.142111	0.692871		0.108475	0.788671
																																			0.144768	0.764323		0.142253	0.695507		0.108569	0.78878
																																			0.144886	0.764756		0.142359	0.695139		0.108649	0.788602
																																			0.144995	0.763086		0.142457	0.696803		0.108758	0.788155
																																			0.145108	0.761072		0.142551	0.69888		0.108852	0.786493
																																			0.145225	0.761103		0.142641	0.699305		0.108933	0.786333
																																			0.14534	0.760394		0.142749	0.698665		0.109034	0.785595
																																			0.145461	0.759574		0.14285	0.698744		0.109142	0.785375
																																			0.145578	0.760365		0.142947	0.699035		0.109233	0.785015
																																			0.145699	0.761586		0.143064	0.699275		0.109296	0.785358
																																			0.145825	0.761971		0.143209	0.699117		0.109388	0.783884
																																			0.145928	0.763153		0.143311	0.698691		0.109481	0.783793
																																			0.146053	0.761809		0.143425	0.697549		0.109566	0.783205
																																			0.146161	0.760125		0.143552	0.696974		0.109655	0.781581
																																			0.146302	0.757331		0.143648	0.696395		0.109743	0.780332
																																			0.146397	0.755204		0.143758	0.696606		0.109807	0.780288
																																			0.1465	0.752103		0.143869	0.697469		0.109884	0.779585
																																			0.146643	0.751715		0.14398	0.698328		0.109985	0.779236
																																			0.146757	0.751861		0.144081	0.697178		0.11007	0.778909
																																			0.146852	0.753948		0.144159	0.695933		0.110178	0.777717
																																			0.146945	0.756521		0.144285	0.695816		0.110258	0.777103
																																			0.147094	0.751506		0.144379	0.69635		0.110351	0.776536
																																			0.147203	0.750455		0.144489	0.696348		0.110454	0.777632
																																			0.147297	0.749247		0.144613	0.696205		0.110539	0.778813
																																			0.147365	0.747192		0.144727	0.69654		0.110621	0.778507
																																			0.147458	0.747807		0.144824	0.69755		0.11069	0.776555
																																			0.147563	0.748136		0.144937	0.698152		0.110754	0.776629
																																			0.147691	0.747334		0.145063	0.698985		0.110861	0.776646
																																			0.147804	0.746761		0.145208	0.70037		0.110961	0.774685
																																			0.147909	0.74584		0.145333	0.701612		0.111022	0.773929
																																			0.148041	0.744007		0.14546	0.701726		0.111086	0.772138
																																			0.148121	0.74241		0.145586	0.701813		0.11117	0.771917
																																			0.148241	0.743142		0.145689	0.701238		0.111247	0.772135
																																			0.148355	0.74337		0.145791	0.699494		0.111321	0.77159
																																			0.148499	0.742642		0.145886	0.699246		0.111391	0.770505
																																			0.148605	0.743927		0.14599	0.698093		0.11146	0.771317
																																			0.148729	0.741726		0.146084	0.699774		0.111567	0.770512
																																			0.148855	0.740861		0.146176	0.70197		0.111665	0.76901
																																			0.148996	0.74016		0.146272	0.701655		0.111762	0.768159
																																			0.1491	0.738742		0.146387	0.70076		0.111841	0.768249
																																			0.149167	0.739039		0.146499	0.70052		0.111897	0.769443
																																			0.149251	0.738948		0.146608	0.699825		0.111972	0.769237
																																			0.149385	0.737091		0.14675	0.701237		0.112068	0.768883
																																			0.149496	0.736251		0.146874	0.70092		0.112133	0.767665
																																			0.149596	0.734676		0.146974	0.701756		0.112214	0.768543
																																			0.149715	0.733224		0.147078	0.702372		0.112317	0.767748
																																			0.149835	0.735142		0.147175	0.702418		0.112403	0.767254
																																			0.149982	0.734632		0.147275	0.70342		0.11249	0.76554
																																			0.150057	0.736052		0.147374	0.703581		0.112565	0.765014
																																			0.150166	0.735151		0.147483	0.703728		0.112641	0.763738
																																			0.150302	0.73368		0.147582	0.705594		0.112716	0.763883
																																			0.150406	0.733028		0.147704	0.703788		0.112809	0.76396
																																			0.150493	0.731918		0.147818	0.705015		0.112908	0.763042
																																			0.150573	0.733001		0.147933	0.705404		0.112997	0.762395
																																			0.150693	0.731861		0.148013	0.70456		0.113079	0.76188
																																			0.150826	0.730336		0.148101	0.702995		0.113159	0.762127
																																			0.150924	0.730436		0.148214	0.702641		0.113228	0.760661
																																			0.151019	0.729371		0.148345	0.703573		0.113304	0.75955
																																			0.151167	0.730749		0.148471	0.70286		0.113375	0.759911
																																			0.15128	0.730227		0.148565	0.703608		0.11345	0.759442
																																			0.151375	0.73104		0.148684	0.704512		0.113547	0.759548
																																			0.151468	0.729412		0.148797	0.702845		0.11362	0.758927
																																			0.15159	0.732353		0.148873	0.702382		0.11368	0.758633
																																			0.151674	0.730536		0.148969	0.701949		0.113763	0.757969
																																			0.151807	0.730519		0.149054	0.700938		0.113841	0.758522
																																			0.151903	0.733388		0.14915	0.70078		0.113954	0.758444
																																			0.151998	0.732059		0.149282	0.700768		0.114037	0.759819
																																			0.152123	0.729434		0.149381	0.700116		0.114106	0.758718
																																			0.152223	0.728732		0.149465	0.69928		0.11419	0.758888
																																			0.152325	0.72951		0.149551	0.698788		0.114272	0.759775
																																			0.152431	0.730196		0.149648	0.69889		0.114361	0.760823
																																			0.152508	0.727783		0.14978	0.697599		0.114445	0.762249
																																			0.15261	0.727444		0.149902	0.695969		0.114526	0.762937
																																			0.15271	0.727174		0.150002	0.696987		0.114611	0.763978
																																			0.152793	0.729466		0.1501	0.696775		0.114689	0.764041
																																			0.152897	0.726907		0.150167	0.69807		0.114768	0.764388
																																			0.152985	0.724401		0.150265	0.699489		0.114831	0.76466
																																			0.153105	0.723095		0.150368	0.698183		0.114892	0.765068
																																			0.153229	0.721832		0.150475	0.697262		0.11497	0.767341
																																			0.153358	0.72537		0.15058	0.697446		0.115054	0.767257
																																			0.153494	0.724361		0.150663	0.696815		0.115129	0.765738
																																			0.153587	0.725048		0.150761	0.697502		0.115201	0.765492
																																			0.153691	0.72422		0.150879	0.697186		0.115263	0.765363
																																			0.153802	0.722547		0.15102	0.697513		0.11535	0.765899
																																			0.153912	0.72115		0.151132	0.696931		0.115425	0.76618
																																			0.153987	0.718659		0.151244	0.695627		0.115497	0.766366
																																			0.154068	0.716526		0.151359	0.694961		0.11558	0.767215
																																			0.154163	0.712918		0.151453	0.695044		0.11567	0.765486
																																			0.154268	0.711285		0.151546	0.695022		0.115754	0.765667
																																			0.154362	0.710023		0.15165	0.695299		0.115816	0.766844
																																			0.154465	0.707052		0.15175	0.693649		0.115897	0.767078
																																			0.15453	0.704664		0.15185	0.693883		0.115984	0.763467
																																			0.154627	0.702595		0.151963	0.693111		0.116057	0.763475
																																			0.15476	0.702127		0.152073	0.692338		0.116145	0.763493
																																			0.154849	0.70101		0.152157	0.691478		0.116206	0.762505
																																			0.15497	0.699063		0.152241	0.691212		0.116282	0.761348
																																			0.155099	0.699545		0.152342	0.691099		0.116343	0.760828
																																			0.155216	0.696582		0.152443	0.691304		0.116416	0.759608
																																			0.155293	0.695639		0.152543	0.692371		0.116481	0.759708
																																			0.155405	0.692331		0.152658	0.691329		0.116561	0.75855
																																			0.15548	0.690396		0.152775	0.692057		0.116624	0.759286
																																			0.155603	0.6888		0.152861	0.693313		0.116701	0.759127
																																			0.155706	0.686159		0.152947	0.695528		0.116809	0.758589
																																			0.155801	0.685772		0.153053	0.695786		0.1169	0.758509
																																			0.155902	0.685373		0.15316	0.693656		0.116984	0.758998
																																			0.156022	0.684921		0.15326	0.691498		0.117066	0.759555
																																			0.156139	0.684345		0.153355	0.689885		0.117133	0.760057
																																			0.156213	0.68354		0.153434	0.688299		0.117201	0.759622
																																			0.156284	0.682145		0.153525	0.688822		0.117282	0.759048
																																			0.156412	0.682444		0.153613	0.686684		0.117356	0.757754
																																			0.15654	0.679126		0.153696	0.685794		0.117417	0.756625
																																			0.156668	0.678795		0.153797	0.685141		0.117488	0.757517
																																			0.156762	0.675034		0.153895	0.684882		0.117557	0.756849
																																			0.156878	0.672806		0.153998	0.681926		0.117636	0.755241
																																			0.156977	0.670076		0.154129	0.682546		0.117709	0.756868
																																			0.157053	0.668932		0.154247	0.683708		0.117762	0.756283
																																			0.157124	0.667799		0.154321	0.682628		0.117843	0.75426
																																			0.15723	0.668658		0.154403	0.682499		0.117929	0.752967
																																			0.157327	0.66921		0.154482	0.682024		0.118008	0.75219
																																			0.15742	0.669059		0.154552	0.682927		0.118082	0.751929
																																			0.15751	0.668189		0.154661	0.681905		0.118145	0.752661
																																			0.157601	0.66889		0.154784	0.681899		0.118212	0.752826
																																			0.157724	0.669536		0.154887	0.679832		0.118291	0.75295
																																			0.157849	0.668828		0.154977	0.677211		0.118382	0.752444
																																			0.157942	0.668049		0.155068	0.674789		0.118471	0.750259
																																			0.157986	0.670075		0.155171	0.672555		0.118541	0.750283
																																			0.158096	0.669532		0.155247	0.672129		0.118602	0.750033
																																			0.158216	0.66798		0.155329	0.670484		0.118689	0.748609
																																			0.158328	0.669982		0.155459	0.669578		0.118767	0.748777
																																			0.158415	0.667808		0.155571	0.667794		0.118853	0.750334
																																			0.158484	0.668407		0.155666	0.666238		0.118938	0.750326
																																			0.158578	0.671403		0.155767	0.664958		0.119004	0.750022
																																			0.1587	0.670957		0.15585	0.66477		0.119064	0.751965
																																			0.158814	0.669598		0.155932	0.664585		0.119164	0.752818
																																			0.158906	0.66943		0.15602	0.663572		0.11924	0.752986
																																			0.158998	0.671551		0.15612	0.664404		0.119314	0.75321
																																			0.159088	0.671187		0.156226	0.663268		0.11938	0.752986
																																			0.159156	0.670543		0.156336	0.66194		0.119437	0.753163
																																			0.159241	0.671955		0.156431	0.659989		0.119494	0.752728
																																			0.159319	0.674247		0.156523	0.660464		0.11956	0.754278
																																			0.15942	0.674861		0.15663	0.660287		0.119643	0.75537
																																			0.159503	0.673883		0.156733	0.659833		0.119718	0.753433
																																			0.159614	0.674269		0.156832	0.660124		0.119763	0.753588
																																			0.159707	0.676104		0.156907	0.6591		0.119825	0.753037
																																			0.159789	0.677744		0.156981	0.660152		0.119893	0.752956
																																			0.15988	0.677434		0.157075	0.660713		0.119953	0.752009
																																			0.15998	0.678629		0.157175	0.660944		0.120014	0.750463
																																			0.160061	0.676893		0.157258	0.662093		0.120089	0.750514
																																			0.160191	0.67486		0.157364	0.661958		0.120166	0.751761
																																			0.160325	0.673001		0.157444	0.661046		0.120249	0.753038
																																			0.160443	0.673118		0.157559	0.660497		0.120318	0.75375
																																			0.160531	0.674492		0.157676	0.660179		0.120396	0.753466
																																			0.160614	0.675449		0.157784	0.660135		0.120472	0.754366
																																			0.16071	0.676421		0.157879	0.65988		0.120546	0.753488
																																			0.160798	0.677764		0.157967	0.66039		0.120618	0.753759
																																			0.160903	0.677455		0.158067	0.660059		0.120695	0.755365
																																			0.160991	0.67884		0.158171	0.662492		0.120771	0.755534
																																			0.161118	0.679742		0.158238	0.664952		0.120853	0.756673
																																			0.161218	0.683386		0.158308	0.666121		0.120928	0.757523
																																			0.161308	0.683193		0.158407	0.667511		0.121003	0.756409
																																			0.161362	0.686998		0.158485	0.667991		0.121056	0.757328
																																			0.161448	0.68834		0.158565	0.667395		0.121121	0.758448
																																			0.16153	0.690839		0.158655	0.66993		0.121187	0.759541
																																			0.161648	0.689714		0.158758	0.671092		0.121237	0.7607
																																			0.161732	0.69213		0.158838	0.669936		0.121306	0.761035
																																			0.16184	0.693078		0.158917	0.669987		0.121374	0.762147
																																			0.161932	0.689247		0.15903	0.670146		0.121446	0.762423
																																			0.162049	0.690297		0.159105	0.671609		0.121513	0.761857
																																			0.162118	0.69226		0.159186	0.674541		0.121594	0.761588
																																			0.162205	0.691877		0.159276	0.675073		0.121675	0.762111
																																			0.162266	0.689789		0.15937	0.674195		0.121757	0.761637
																																			0.162379	0.691452		0.159466	0.674504		0.121829	0.760921
																																			0.162509	0.691878		0.159563	0.675784		0.121904	0.762208
																																			0.162592	0.691622		0.159686	0.677331		0.121968	0.762304
																																			0.162684	0.690712		0.159774	0.678174		0.122032	0.762826
																																			0.162757	0.687925		0.15987	0.679672		0.122138	0.762681
																																			0.16287	0.689787		0.159959	0.679951		0.122202	0.762092
																																			0.162962	0.690388		0.160041	0.678012		0.12226	0.760654
																																			0.163052	0.690183		0.160137	0.679529		0.122324	0.759886
																																			0.163126	0.689573		0.160224	0.68102		0.122382	0.757926
																																			0.16322	0.686308		0.160328	0.684542		0.12245	0.758894
																																			0.163324	0.685036		0.160423	0.686298		0.122522	0.758908
																																			0.163406	0.685688		0.160506	0.68565		0.122595	0.758376
																																			0.163472	0.684876		0.160591	0.68537		0.122646	0.758329
																																			0.163567	0.687954		0.160667	0.686812		0.122725	0.757821
																																			0.163666	0.687747		0.160773	0.687076		0.1228	0.757146
																																			0.163786	0.686555		0.160846	0.687601		0.122861	0.755915
																																			0.163875	0.686229		0.160918	0.687702		0.122935	0.754376
																																			0.163972	0.684836		0.161002	0.686978		0.123002	0.753381
																																			0.164071	0.683908		0.161105	0.688268		0.123069	0.751889
																																			0.164169	0.68318		0.161202	0.688464		0.123136	0.750012
																																			0.164263	0.682515		0.161289	0.69065		0.123192	0.748092
																																			0.164374	0.682909		0.161378	0.689533		0.123275	0.747428
																																			0.164487	0.680919		0.161471	0.689949		0.123337	0.747014
																																			0.164581	0.681772		0.161568	0.689855		0.123407	0.745719
																																			0.164655	0.680158		0.161652	0.691306		0.123477	0.746366
																																			0.164726	0.678151		0.161735	0.691978		0.123539	0.746282
																																			0.1648	0.676666		0.161804	0.692764		0.1236	0.74482
																																			0.164909	0.678145		0.161874	0.693144		0.123672	0.744227
																																			0.164988	0.679311		0.161975	0.69415		0.123744	0.743373
																																			0.165056	0.676883		0.162053	0.695725		0.123809	0.743571
																																			0.165121	0.680174		0.162159	0.695362		0.123885	0.741562
																																			0.165198	0.676847		0.162259	0.6955		0.123954	0.740751
																																			0.165291	0.678152		0.16236	0.692632		0.12404	0.740169
																																			0.165385	0.679219		0.162458	0.6942		0.124107	0.737101
																																			0.16545	0.677922		0.162561	0.694569		0.124161	0.736224
																																			0.16553	0.675176		0.162683	0.694539		0.124226	0.735337
																																			0.165612	0.673867		0.162777	0.695248		0.124286	0.735272
																																			0.165702	0.672466		0.162842	0.6955		0.124359	0.735085
																																			0.165822	0.671764		0.162923	0.696245		0.124424	0.733089
																																			0.165908	0.669324		0.163	0.698281		0.124478	0.733271
																																			0.165982	0.66932		0.163064	0.698497		0.124529	0.733687
																																			0.166058	0.667282		0.16314	0.697226		0.124586	0.733737
																																			0.166168	0.668293		0.163236	0.69863		0.124663	0.733045
																																			0.166238	0.670651		0.163319	0.699608		0.124733	0.732217
																																			0.16632	0.672054		0.163397	0.700035		0.124813	0.729883
																																			0.166375	0.675337		0.163473	0.698712		0.124891	0.730104
																																			0.166468	0.678036		0.16355	0.700457		0.124951	0.730254
																																			0.166583	0.679193		0.163658	0.70074		0.125004	0.729126
																																			0.166713	0.679908		0.163791	0.698032		0.125062	0.7305
																																			0.166834	0.681157		0.163897	0.695944		0.12512	0.730177
																																			0.166924	0.681947		0.163969	0.696248		0.125197	0.73062
																																			0.166999	0.678373		0.164067	0.692918		0.125271	0.729682
																																			0.167104	0.677774		0.164147	0.693068		0.125325	0.729869
																																			0.167187	0.679139		0.164227	0.693226		0.125397	0.729963
																																			0.167284	0.682613		0.164298	0.693189		0.125471	0.730002
																																			0.167351	0.68418		0.164377	0.693166		0.125536	0.729978
																																			0.167459	0.685506		0.16445	0.69104		0.12561	0.729843
																																			0.167524	0.689506		0.164539	0.691926		0.125669	0.730792
																																			0.167618	0.688093		0.16462	0.691378		0.125726	0.731151
																																			0.167722	0.689326		0.1647	0.691228		0.125802	0.73039
																																			0.167818	0.69069		0.164799	0.690792		0.125874	0.731045
																																			0.167908	0.689866		0.164885	0.691858		0.125944	0.731585
																																			0.167975	0.691686		0.164963	0.690098		0.126006	0.729889
																																			0.168041	0.693493		0.165036	0.691671		0.126062	0.728451
																																			0.168135	0.694413		0.165107	0.692171		0.126112	0.728149
																																			0.168228	0.693652		0.165194	0.690405		0.126191	0.728173
																																			0.168315	0.693093		0.165279	0.692965		0.126273	0.727859
																																			0.168386	0.693982		0.165366	0.692291		0.126321	0.727014
																																			0.168483	0.693046		0.165424	0.691955		0.126362	0.726288
																																			0.168607	0.693481		0.165517	0.691229		0.126434	0.725089
																																			0.168696	0.695317		0.165596	0.691384		0.126511	0.723167
																																			0.168804	0.697109		0.16569	0.692839		0.126574	0.722961
																																			0.168913	0.695688		0.16577	0.693674		0.126629	0.723273
																																			0.168994	0.696763		0.165832	0.695537		0.126692	0.723846
																																			0.169066	0.697897		0.165903	0.693525		0.12676	0.724491
																																			0.169146	0.700839		0.166004	0.693256		0.126825	0.725262
																																			0.169213	0.701074		0.166092	0.691741		0.126881	0.726109
																																			0.169298	0.701158		0.166176	0.691252		0.126943	0.72613
																																			0.169386	0.705658		0.166289	0.69336		0.127021	0.725588
																																			0.169472	0.70868		0.166405	0.696351		0.127093	0.724265
																																			0.169541	0.710936		0.166508	0.697832		0.127161	0.723056
																																			0.169591	0.711695		0.166603	0.697163		0.127221	0.724042
																																			0.169653	0.711345		0.166696	0.700348		0.127276	0.722883
																																			0.169741	0.714259		0.166791	0.699875		0.127352	0.723198
																																			0.169827	0.71474		0.166882	0.701023		0.127422	0.725324
																																			0.169897	0.715995		0.166947	0.702712		0.127504	0.724273
																																			0.169982	0.718235		0.16702	0.701785		0.127572	0.723851
																																			0.170046	0.7206		0.167097	0.70059		0.12763	0.723221
																																			0.170107	0.720049		0.167167	0.69938		0.127689	0.72245
																																			0.170214	0.722834		0.167243	0.698541		0.12774	0.724273
																																			0.170307	0.722312		0.167307	0.698387		0.127788	0.725106
																																			0.170389	0.723506		0.167395	0.698078		0.127872	0.724251
																																			0.170478	0.722725		0.167477	0.698081		0.127925	0.725955
																																			0.170599	0.724182		0.167575	0.698109		0.127986	0.725863
																																			0.170688	0.725528		0.167662	0.698417		0.12804	0.72575
																																			0.170756	0.72581		0.167751	0.698533		0.128107	0.725264
																																			0.170823	0.726485		0.167851	0.697826		0.128159	0.72672
																																			0.170894	0.728412		0.167927	0.697373		0.128253	0.727363
																																			0.170997	0.728224		0.167988	0.696109		0.128332	0.7279
																																			0.171109	0.729119		0.168072	0.697624		0.128395	0.727313
																																			0.1712	0.730434		0.168146	0.698299		0.128466	0.727272
																																			0.171301	0.728072		0.168224	0.700498		0.128532	0.726573
																																			0.171411	0.728092		0.168299	0.699943		0.128592	0.725071
																																			0.171472	0.729259		0.168383	0.700989		0.128652	0.724471
																																			0.17154	0.73052		0.168458	0.701436		0.128698	0.722242
																																			0.171633	0.73104		0.168535	0.700476		0.128747	0.723291
																																			0.171718	0.731201		0.168609	0.699412		0.12881	0.72361
																																			0.171809	0.730918		0.168692	0.699338		0.128874	0.724502
																																			0.171897	0.732739		0.168761	0.69961		0.128936	0.725357
																																			0.171954	0.733383		0.168857	0.699067		0.128996	0.725176
																																			0.171996	0.734137		0.168947	0.695944		0.129049	0.72399
																																			0.17205	0.735082		0.169027	0.693827		0.129105	0.723538
																																			0.172149	0.734325		0.169126	0.691394		0.129154	0.723197
																																			0.172239	0.734622		0.169211	0.691063		0.129203	0.722788
																																			0.172327	0.733325		0.169274	0.688938		0.129257	0.72081
																																			0.17242	0.732855		0.16934	0.689153		0.129314	0.719216
																																			0.172536	0.732167		0.169418	0.689123		0.129376	0.718037
																																			0.172655	0.733404		0.169503	0.688894		0.129445	0.718497
																																			0.172732	0.736496		0.169592	0.688893		0.129519	0.718001
																																			0.172776	0.734253		0.169674	0.687037		0.129586	0.718471
																																			0.172837	0.733631		0.16977	0.687152		0.129654	0.71897
																																			0.172909	0.735391		0.169869	0.683898		0.129721	0.719011
																																			0.172977	0.734377		0.169951	0.684964		0.12977	0.719581
																																			0.17307	0.734874		0.17002	0.685026		0.129819	0.717555
																																			0.173159	0.733168		0.170086	0.685213		0.129871	0.71746
																																			0.173233	0.73424		0.170167	0.685283		0.129939	0.716494
																																			0.173357	0.735994		0.170233	0.686755		0.130003	0.716502
																																			0.173425	0.737278		0.170303	0.68699		0.130079	0.717178
																																			0.173486	0.736811		0.170404	0.688492		0.130143	0.717333
																																			0.173557	0.732541		0.170481	0.688066		0.130192	0.717105
																																			0.173657	0.732647		0.170589	0.687472		0.130238	0.717534
																																			0.173767	0.729647		0.170662	0.68857		0.130303	0.716911
																																			0.173861	0.729265		0.170729	0.688873		0.130362	0.717482
																																			0.17397	0.728004		0.170807	0.689097		0.130424	0.719122
																																			0.17404	0.725541		0.170891	0.687832		0.130493	0.721663
																																			0.174103	0.724711		0.170964	0.687453		0.130565	0.721638
																																			0.174181	0.724601		0.171063	0.689025		0.130629	0.720887
																																			0.174253	0.723738		0.171128	0.691519		0.130718	0.719847
																																			0.174303	0.723385		0.171193	0.693248		0.130793	0.719549
																																			0.17439	0.724502		0.171291	0.691587		0.130858	0.720935
																																			0.174492	0.722425		0.171367	0.690783		0.130917	0.721618
																																			0.174614	0.723558		0.171434	0.691685		0.130973	0.721271
																																			0.174665	0.72385		0.171504	0.694439		0.131026	0.721042
																																			0.174742	0.723944		0.17158	0.69387		0.131093	0.721537
																																			0.174816	0.724015		0.171681	0.695885		0.131141	0.722815
																																			0.174892	0.724845		0.171764	0.695382		0.131209	0.723762
																																			0.174976	0.724288		0.171836	0.696119		0.131263	0.723259
																																			0.175059	0.723265		0.171914	0.695494		0.131315	0.723795
																																			0.17511	0.724275		0.17198	0.692828		0.131367	0.725528
																																			0.175199	0.723679		0.172063	0.693481		0.131444	0.724714
																																			0.175254	0.724839		0.172135	0.693687		0.131483	0.725875
																																			0.175322	0.724867		0.17221	0.692998		0.131538	0.728165
																																			0.175406	0.726466		0.172291	0.693119		0.131605	0.729183
																																			0.175513	0.727638		0.172374	0.692988		0.131676	0.728385
																																			0.175585	0.728894		0.172447	0.692669		0.131721	0.728009
																																			0.175686	0.730008		0.172527	0.69395		0.13178	0.727947
																																			0.175756	0.729066		0.172627	0.695183		0.131853	0.72686
																																			0.175833	0.728176		0.17271	0.694642		0.131936	0.727682
																																			0.175888	0.726709		0.172791	0.693751		0.131983	0.727758
																																			0.175993	0.728806		0.172861	0.694723		0.132038	0.727399
																																			0.176083	0.73006		0.172939	0.694897		0.132089	0.726868
																																			0.17616	0.729998		0.173012	0.695651		0.132141	0.726882
																																			0.176247	0.730647		0.173072	0.696393		0.132199	0.726111
																																			0.17632	0.732489		0.173161	0.696683		0.132266	0.726637
																																			0.176409	0.730563		0.173253	0.695736		0.132329	0.727565
																																			0.176504	0.731111		0.173326	0.696758		0.132383	0.727248
																																			0.17659	0.731469		0.173404	0.697361		0.132438	0.728295
																																			0.176655	0.732836		0.173486	0.695542		0.132485	0.727705
																																			0.176712	0.734718		0.173566	0.695762		0.132555	0.728367
																																			0.176785	0.736823		0.17365	0.6955		0.132623	0.729122
																																			0.176846	0.736795		0.173709	0.695368		0.132702	0.730624
																																			0.176924	0.737076		0.173774	0.696836		0.132763	0.730748
																																			0.176991	0.737294		0.173844	0.694838		0.132802	0.731172
																																			0.177075	0.740459		0.173926	0.697355		0.132856	0.731371
																																			0.177171	0.740728		0.174001	0.696543		0.132908	0.731918
																																			0.177266	0.73879		0.174068	0.697427		0.132955	0.730444
																																			0.177327	0.739394		0.174138	0.696994		0.133024	0.729644
																																			0.177395	0.740944		0.174223	0.700141		0.133078	0.729338
																																			0.177464	0.742727		0.174288	0.700558		0.133117	0.729013
																																			0.17754	0.741268		0.174351	0.699807		0.133174	0.730554
																																			0.177614	0.741883		0.174434	0.698553		0.133237	0.730802
																																			0.177685	0.740879		0.174508	0.69929		0.133292	0.732298
																																			0.177759	0.742807		0.17461	0.701935		0.133345	0.731951
																																			0.177841	0.74399		0.174709	0.701271		0.133402	0.73203
																																			0.177924	0.744425		0.17479	0.701747		0.133459	0.73305
																																			0.178006	0.744321		0.174851	0.702039		0.133513	0.731335
																																			0.178064	0.74632		0.174926	0.70155		0.133573	0.73098
																																			0.178139	0.746845		0.175	0.702049		0.133644	0.729618
																																			0.178218	0.748671		0.17509	0.702735		0.133693	0.729022
																																			0.178295	0.750392		0.175202	0.703774		0.13375	0.729154
																																			0.178386	0.749755		0.175273	0.704569		0.133808	0.727788
																																			0.178474	0.750703		0.175344	0.704457		0.133866	0.72712
																																			0.178559	0.751222		0.175406	0.705517		0.133914	0.726014
																																			0.17862	0.752371		0.175466	0.705911		0.133978	0.724084
																																			0.178718	0.753262		0.175547	0.705553		0.134035	0.724549
																																			0.178813	0.751618		0.175623	0.705161		0.134101	0.724888
																																			0.178898	0.751061		0.175674	0.704352		0.134174	0.723316
																																			0.178934	0.751578		0.175746	0.704043		0.134251	0.721285
																																			0.178985	0.751674		0.175823	0.70646		0.134317	0.720533
																																			0.17911	0.753526		0.175877	0.705695		0.134371	0.720508
																																			0.179193	0.75449		0.175951	0.705192		0.134424	0.718463
																																			0.179256	0.75627		0.176027	0.704696		0.13448	0.717482
																																			0.179336	0.758022		0.176103	0.703562		0.134523	0.717118
																																			0.179413	0.75987		0.176184	0.703433		0.134567	0.715794
																																			0.179496	0.761422		0.176261	0.702627		0.134616	0.714681
																																			0.179565	0.762839		0.176331	0.702426		0.134675	0.715145
																																			0.179635	0.762234		0.176404	0.703385		0.134736	0.713781
																																			0.179712	0.762769		0.17649	0.704031		0.134795	0.711639
																																			0.179776	0.76416		0.176566	0.704617		0.134862	0.710097
																																			0.179867	0.765557		0.176633	0.705901		0.134929	0.708653
																																			0.179944	0.768562		0.176708	0.706003		0.13498	0.707507
																																			0.180029	0.767806		0.176785	0.706053		0.135035	0.705533
																																			0.180113	0.769104		0.176847	0.705574		0.135097	0.704949
																																			0.180176	0.769193		0.176919	0.707099		0.135167	0.705043
																																			0.180251	0.770142		0.177016	0.707581		0.135224	0.703207
																																			0.180347	0.770267		0.177098	0.708754		0.135277	0.701796
																																			0.180416	0.772303		0.177167	0.708228		0.135316	0.70218
																																			0.180489	0.772962		0.177234	0.708814		0.135357	0.702006
																																			0.180577	0.77188		0.177302	0.710056		0.135405	0.7014
																																			0.180645	0.770566		0.177384	0.71068		0.135468	0.700795
																																			0.180722	0.77284		0.177458	0.712849		0.135554	0.700904
																																			0.180798	0.773636		0.177531	0.713927		0.135599	0.699565
																																			0.180851	0.771404		0.177604	0.717896		0.135658	0.698795
																																			0.180911	0.770283		0.177689	0.719032		0.135714	0.696854
																																			0.180987	0.768922		0.177776	0.719808		0.135772	0.696883
																																			0.18109	0.76997		0.177868	0.720631		0.135823	0.696778
																																			0.181152	0.769379		0.177942	0.722514		0.135889	0.697278
																																			0.181216	0.768978		0.177999	0.722976		0.13595	0.695643
																																			0.181285	0.767565		0.178082	0.725632		0.136009	0.695583
																																			0.181368	0.76653		0.178153	0.726678		0.136076	0.695623
																																			0.181459	0.76729		0.178225	0.728175		0.13614	0.695271
																																			0.181523	0.769451		0.178275	0.729211		0.136194	0.693461
																																			0.181603	0.769342		0.178358	0.730548		0.136242	0.69407
																																			0.181685	0.769421		0.178425	0.731964		0.136286	0.693747
																																			0.181768	0.768055		0.178493	0.735278		0.136333	0.690905
																																			0.181828	0.768339		0.178551	0.738364		0.136382	0.690153
																																			0.181896	0.767815		0.178627	0.742613		0.13643	0.691265
																																			0.181937	0.770076		0.178691	0.744049		0.136481	0.691423
																																			0.182006	0.770324		0.178772	0.743308		0.136531	0.690433
																																			0.182065	0.77373		0.178859	0.744984		0.136603	0.691999
																																			0.182143	0.771847		0.17892	0.745901		0.136657	0.692234
																																			0.182225	0.773681		0.179016	0.747355		0.136702	0.692142
																																			0.182313	0.772515		0.179104	0.748422		0.136747	0.693846
																																			0.182409	0.772614		0.179176	0.747941		0.136804	0.692403
																																			0.182489	0.775034		0.179249	0.748211		0.136855	0.692962
																																			0.182585	0.773267		0.179309	0.746808		0.136916	0.691852
																																			0.182666	0.772613		0.179375	0.74823		0.136977	0.691812
																																			0.18274	0.774129		0.179473	0.748197		0.137034	0.692266
																																			0.182804	0.773849		0.179547	0.748795		0.137096	0.691523
																																			0.182875	0.775404		0.179605	0.750157		0.13716	0.692972
																																			0.182929	0.776481		0.179662	0.752802		0.137213	0.694691
																																			0.182994	0.775961		0.179719	0.75372		0.137269	0.695445
																																			0.183048	0.776522		0.179788	0.753168		0.137324	0.693399
																																			0.183109	0.777146		0.179862	0.755042		0.137383	0.694784
																																			0.183186	0.778896		0.17993	0.756839		0.137453	0.694922
																																			0.183264	0.778366		0.179982	0.758263		0.137506	0.695213
																																			0.183338	0.776743		0.180035	0.75813		0.137554	0.695796
																																			0.183396	0.777857		0.180093	0.75799		0.137624	0.698036
																																			0.183427	0.779582		0.180162	0.758678		0.137682	0.69711
																																			0.183485	0.77909		0.180232	0.75833		0.137719	0.697407
																																			0.183593	0.779536		0.180294	0.758088		0.137755	0.697486
																																			0.183689	0.779676		0.180378	0.757992		0.137804	0.69828
																																			0.183756	0.780832		0.180469	0.757026		0.137852	0.699731
																																			0.183832	0.78097		0.180549	0.755808		0.1379	0.701078
																																			0.18389	0.782184		0.180616	0.75689		0.137955	0.701458
																																			0.183969	0.784151		0.180685	0.755588		0.138021	0.702716
																																			0.18404	0.783568		0.180758	0.754627		0.138074	0.704643
																																			0.184132	0.78398		0.180844	0.754815		0.138126	0.70491
																																			0.184188	0.783024		0.180911	0.756629		0.13817	0.704035
																																			0.184255	0.78199		0.180992	0.756769		0.13822	0.704791
																																			0.184323	0.779999		0.181085	0.757647		0.138277	0.706799
																																			0.184407	0.780332		0.181157	0.75767		0.138333	0.705181
																																			0.184491	0.77992		0.181214	0.757699		0.138385	0.705317
																																			0.184563	0.780445		0.181285	0.759022		0.13844	0.704759
																																			0.184645	0.780588		0.181358	0.757545		0.138489	0.705382
																																			0.184719	0.780422		0.181425	0.756102		0.138558	0.7037
																																			0.184801	0.784878		0.181494	0.75708		0.138633	0.705059
																																			0.184868	0.785941		0.181561	0.757174		0.138696	0.704787
																																			0.184926	0.788169		0.181656	0.75488		0.138749	0.705813
																																			0.184981	0.789136		0.181734	0.754561		0.138782	0.706988
																																			0.185044	0.790558		0.181799	0.754995		0.138823	0.705551
																																			0.185132	0.789509		0.181873	0.75406		0.138876	0.704948
																																			0.185236	0.791351		0.181954	0.754135		0.138939	0.704829
																																			0.185311	0.790918		0.182026	0.753152		0.138982	0.703764
																																			0.185387	0.793505		0.182102	0.752764		0.139027	0.703722
																																			0.185474	0.792629		0.182174	0.751898		0.139069	0.70289
																																			0.185554	0.793267		0.182238	0.750617		0.139121	0.701179
																																			0.185626	0.793616		0.182306	0.748468		0.139185	0.701579
																																			0.185695	0.795603		0.182382	0.747016		0.139244	0.701093
																																			0.185808	0.79379		0.182438	0.746538		0.139288	0.702622
																																			0.185893	0.793163		0.182491	0.746879		0.139336	0.702276
																																			0.185944	0.792021		0.182557	0.745666		0.1394	0.701934
																																			0.186017	0.791494		0.18263	0.745223		0.139463	0.701493
																																			0.186069	0.792697		0.182705	0.743115		0.139524	0.702442
																																			0.186142	0.792983		0.182782	0.74152		0.139587	0.703433
																																			0.186209	0.793291		0.182851	0.741005		0.139643	0.702622
																																			0.186275	0.792558		0.182907	0.740853		0.139702	0.704367
																																			0.186344	0.793252		0.182962	0.739247		0.139759	0.704061
																																			0.186416	0.793783		0.183029	0.739328		0.139809	0.703229
																																			0.186469	0.79337		0.183104	0.738392		0.139863	0.701258
																																			0.18652	0.792457		0.183174	0.738539		0.139911	0.699099
																																			0.186591	0.792719		0.183235	0.738536		0.139963	0.699001
																																			0.186655	0.791455		0.183297	0.739107		0.140018	0.699498
																																			0.186696	0.790656		0.183382	0.737797		0.140088	0.699353
																																			0.18676	0.790311		0.183443	0.73735		0.140142	0.697476
																																			0.18684	0.789304		0.183495	0.736387		0.14019	0.697203
																																			0.186913	0.788487		0.183572	0.734849		0.140241	0.695821
																																			0.186969	0.788386		0.183649	0.733945		0.140293	0.695706
																																			0.187053	0.787635		0.183708	0.733187		0.140334	0.695836
																																			0.187133	0.787614		0.183775	0.732699		0.140386	0.696351
																																			0.18721	0.785479		0.18384	0.730563		0.140431	0.694427
																																			0.187294	0.784525		0.183901	0.730578		0.14048	0.694327
																																			0.187358	0.784797		0.183984	0.730492		0.140529	0.69483
																																			0.187434	0.784666		0.184053	0.731364		0.140588	0.693456
																																			0.187505	0.785241		0.184124	0.731686		0.140633	0.691444
																																			0.187558	0.787502		0.184207	0.731358		0.140675	0.691696
																																			0.187634	0.787306		0.184279	0.73069		0.140739	0.691879
																																			0.187698	0.789038		0.184343	0.730851		0.140801	0.689268
																																			0.187753	0.788452		0.184419	0.730619		0.140862	0.688146
																																			0.187793	0.789418		0.184477	0.730543		0.140914	0.685839
																																			0.187841	0.787841		0.184535	0.730992		0.140967	0.685882
																																			0.187899	0.78707		0.184586	0.731443		0.141014	0.684276
																																			0.187967	0.78666		0.184639	0.731883		0.141064	0.682966
																																			0.188047	0.788138		0.184714	0.731305		0.141127	0.682889
																																			0.188144	0.789891		0.184775	0.731356		0.141169	0.682207
																																			0.188235	0.791488		0.184864	0.732118		0.141215	0.681301
																																			0.188322	0.789239		0.184954	0.732128		0.141258	0.682063
																																			0.188385	0.789825		0.185022	0.732687		0.141314	0.679758
																																			0.188422	0.789136		0.185078	0.732485		0.141368	0.680413
																																			0.18847	0.790161		0.185148	0.732054		0.14142	0.679301
																																			0.188542	0.789292		0.185222	0.732743		0.141465	0.678249
																																			0.188631	0.789919		0.185273	0.734934		0.141509	0.67742
																																			0.188697	0.789628		0.185349	0.736522		0.141565	0.676879
																																			0.188795	0.790246		0.185414	0.736928		0.141626	0.67664
																																			0.18886	0.790446		0.18549	0.737865		0.14167	0.676806
																																			0.188918	0.791283		0.185574	0.736933		0.141718	0.678177
																																			0.188986	0.791612		0.185634	0.736682		0.141777	0.677094
																																			0.189081	0.79075		0.185712	0.735019		0.141829	0.675202
																																			0.189157	0.789652		0.185789	0.734948		0.141867	0.676999
																																			0.189216	0.789762		0.185864	0.735735		0.141916	0.678234
																																			0.189287	0.789407		0.185928	0.7362		0.141973	0.676308
																																			0.189377	0.791167		0.185997	0.737691		0.142021	0.676204
																																			0.189463	0.790939		0.186066	0.741917		0.142067	0.674798
																																			0.189525	0.792723		0.186132	0.742899		0.142126	0.672596
																																			0.189588	0.794797		0.186198	0.743668		0.142176	0.674621
																																			0.189654	0.79378		0.186277	0.744326		0.142225	0.673317
																																			0.189697	0.794603		0.18633	0.746508		0.142267	0.673521
																																			0.18975	0.795512		0.186393	0.747619		0.142335	0.672639
																																			0.189807	0.794734		0.186462	0.749604		0.142398	0.672639
																																			0.189899	0.796282		0.186521	0.751326		0.142464	0.675408
																																			0.189969	0.794923		0.18658	0.752521		0.142512	0.674117
																																			0.190025	0.797191		0.186626	0.751297		0.142552	0.673647
																																			0.190118	0.799216		0.186695	0.751074		0.142591	0.672761
																																			0.190191	0.798997		0.186759	0.752598		0.142638	0.672294
																																			0.190254	0.798795		0.186817	0.754211		0.142698	0.671309
																																			0.190312	0.799886		0.186876	0.753035		0.142746	0.67143
																																			0.190375	0.801204		0.186936	0.751552		0.1428	0.672206
																																			0.190424	0.80328		0.187007	0.753366		0.142844	0.672746
																																			0.190484	0.804814		0.187068	0.753175		0.142886	0.673181
																																			0.190572	0.803332		0.187129	0.753545		0.14293	0.674383
																																			0.190638	0.804173		0.187194	0.753726		0.142976	0.675832
																																			0.190677	0.803583		0.187267	0.75381		0.143029	0.676889
																																			0.190739	0.80632		0.187357	0.754125		0.143077	0.676804
																																			0.190806	0.806728		0.187411	0.754515		0.143128	0.675981
																																			0.19087	0.80893		0.187462	0.754228		0.14318	0.677401
																																			0.190961	0.80891		0.187539	0.754246		0.143233	0.678152
																																			0.191016	0.808568		0.18761	0.754261		0.143278	0.677748
																																			0.191078	0.809699		0.187685	0.753469		0.143325	0.677265
																																			0.191127	0.812623		0.18776	0.75256		0.143376	0.675766
																																			0.191215	0.813556		0.187834	0.750012		0.143431	0.676188
																																			0.191291	0.814925		0.187909	0.749219		0.143483	0.675581
																																			0.191367	0.817345		0.187984	0.747254		0.143523	0.674454
																																			0.191445	0.818789		0.188058	0.747668		0.143573	0.675268
																																			0.191514	0.820854		0.188116	0.746543		0.14363	0.676557
																																			0.191589	0.822614		0.188184	0.745531		0.143684	0.678005
																																			0.191656	0.824641		0.188245	0.74405		0.143743	0.677469
																																			0.191732	0.825122		0.188314	0.744388		0.14381	0.678584
																																			0.191797	0.824683		0.188382	0.744514		0.143856	0.679158
																																			0.191885	0.824772		0.188439	0.743842		0.143908	0.680147
																																			0.191942	0.822317		0.188497	0.744121		0.14395	0.678926
																																			0.192022	0.823789		0.188573	0.744441		0.14401	0.679381
																																			0.192074	0.823795		0.188631	0.745205		0.144058	0.680074
																																			0.19211	0.823536		0.188701	0.744644		0.144114	0.680951
																																			0.192166	0.824025		0.188747	0.743193		0.144175	0.681593
																																			0.192233	0.823986		0.188804	0.742619		0.144228	0.682785
																																			0.192312	0.823387		0.188869	0.742302		0.144266	0.684238
																																			0.192369	0.823269		0.188929	0.741921		0.144307	0.685997
																																			0.192434	0.822183		0.18899	0.741361		0.144369	0.68791
																																			0.192516	0.821719		0.18906	0.742079		0.144425	0.688236
																																			0.192582	0.819597		0.189121	0.743048		0.144472	0.689528
																																			0.192676	0.819151		0.189178	0.74174		0.144522	0.689533
																																			0.192748	0.818729		0.189251	0.74012		0.144569	0.692328
																																			0.192807	0.819526		0.189317	0.739178		0.144617	0.693404
																																			0.19287	0.820687		0.189385	0.737352		0.144669	0.693756
																																			0.192933	0.819118		0.189461	0.738372		0.144715	0.693843
																																			0.192993	0.81904		0.189526	0.737474		0.144763	0.693434
																																			0.193063	0.819183		0.189596	0.737256		0.144823	0.694217
																																			0.193135	0.819251		0.189668	0.736825		0.144867	0.691643
																																			0.193197	0.819136		0.189736	0.737907		0.144912	0.691966
																																			0.193271	0.818873		0.189795	0.738366		0.144964	0.692226
																																			0.193339	0.818241		0.189862	0.737133		0.145007	0.693157
																																			0.1934	0.816667		0.189925	0.736248		0.145053	0.694566
																																			0.193455	0.815857		0.189986	0.735969		0.145095	0.695598
																																			0.193495	0.81475		0.190032	0.734547		0.145156	0.694168
																																			0.19355	0.813298		0.190076	0.735668		0.145196	0.694549
																																			0.1936	0.812516		0.19013	0.735324		0.145237	0.697196
																																			0.193655	0.812202		0.190189	0.736667		0.145284	0.698932
																																			0.193723	0.812794		0.19026	0.738235		0.145353	0.699681
																																			0.193798	0.812745		0.190346	0.736831		0.145399	0.700383
																																			0.193878	0.812847		0.190416	0.735803		0.145439	0.701829
																																			0.193936	0.813114		0.190478	0.735609		0.145478	0.702416
																																			0.193997	0.813842		0.190542	0.735965		0.145519	0.702775
																																			0.194065	0.813879		0.19061	0.736901		0.145565	0.703008
																																			0.194146	0.815348		0.190667	0.737444		0.145606	0.701634
																																			0.194192	0.815982		0.190725	0.736877		0.145654	0.701692
																																			0.19424	0.814853		0.190791	0.73802		0.145707	0.701745
																																			0.194301	0.813631		0.190863	0.738071		0.145765	0.701176
																																			0.194385	0.812567		0.190921	0.737746		0.145819	0.700499
																																			0.194449	0.809132		0.190991	0.738547		0.145865	0.701776
																																			0.194519	0.808035		0.191064	0.73989		0.145916	0.702333
																																			0.194607	0.80514		0.191127	0.739597		0.145966	0.70259
																																			0.194679	0.806098		0.191188	0.739794		0.146011	0.702153
																																			0.194738	0.805481		0.191252	0.738581		0.146056	0.701921
																																			0.194817	0.805879		0.191314	0.738776		0.146113	0.700898
																																			0.194875	0.804078		0.191367	0.739496		0.146168	0.699534
																																			0.194928	0.802067		0.191437	0.739406		0.146217	0.700842
																																			0.194979	0.800992		0.191492	0.740013		0.146261	0.700557
																																			0.19504	0.802047		0.191548	0.740381		0.146319	0.698572
																																			0.195096	0.800938		0.191609	0.739995		0.146368	0.699629
																																			0.195159	0.801048		0.191675	0.740594		0.146409	0.699881
																																			0.195237	0.800178		0.191753	0.743325		0.146463	0.698655
																																			0.195292	0.800663		0.19181	0.74272		0.146506	0.698281
																																			0.195348	0.800397		0.191862	0.74158		0.146548	0.697062
																																			0.195419	0.800249		0.191927	0.741978		0.146599	0.697097
																																			0.195482	0.798651		0.191991	0.742356		0.14665	0.696371
																																			0.195513	0.798379		0.192055	0.742457		0.146696	0.695818
																																			0.195553	0.798058		0.192119	0.742587		0.146749	0.694212
																																			0.195624	0.796601		0.192181	0.743141		0.146803	0.692108
																																			0.195694	0.796925		0.192253	0.74404		0.146844	0.691135
																																			0.19577	0.795674		0.192305	0.745047		0.14688	0.68907
																																			0.195863	0.79489		0.192382	0.745991		0.146919	0.68695
																																			0.195936	0.792123		0.192451	0.747082		0.14698	0.687736
																																			0.196007	0.788832		0.192521	0.747682		0.147021	0.687073
																																			0.196069	0.788914		0.192603	0.744869		0.147055	0.687314
																																			0.196147	0.788676		0.192663	0.745125		0.147111	0.686626
																																			0.196208	0.788133		0.192724	0.746175		0.147162	0.685034
																																			0.196267	0.788		0.192781	0.746654		0.147206	0.683452
																																			0.196324	0.788985		0.192835	0.746128		0.147244	0.682582
																																			0.196388	0.788439		0.192885	0.746534		0.147278	0.682262
																																			0.196474	0.788278		0.192948	0.746204		0.147331	0.682221
																																			0.196551	0.787443		0.193017	0.746242		0.147389	0.680112
																																			0.196603	0.786766		0.19309	0.746378		0.147445	0.68118
																																			0.196659	0.785006		0.193167	0.746385		0.147488	0.680964
																																			0.196718	0.784703		0.193234	0.748213		0.147538	0.680747
																																			0.196806	0.786141		0.193298	0.747013		0.147587	0.683626
																																			0.196866	0.78684		0.193376	0.745304		0.147636	0.683864
																																			0.196937	0.786028		0.193433	0.744576		0.147691	0.684598
																																			0.196972	0.785846		0.193494	0.746739		0.14774	0.683784
																																			0.197015	0.785484		0.19355	0.744415		0.147801	0.683591
																																			0.197078	0.78468		0.193599	0.743724		0.14785	0.680778
																																			0.197138	0.787307		0.19365	0.741962		0.14788	0.68102
																																			0.197206	0.789347		0.193707	0.742725		0.147918	0.678641
																																			0.197261	0.791085		0.193767	0.740961		0.147971	0.677919
																																			0.197339	0.790961		0.193813	0.740979		0.148013	0.678488
																																			0.197407	0.791004		0.193869	0.741255		0.148051	0.679286
																																			0.197494	0.790205		0.19393	0.739388		0.148107	0.678212
																																			0.197568	0.790371		0.19399	0.738098		0.148163	0.677355
																																			0.197631	0.792408		0.194065	0.736707		0.148209	0.676991
																																			0.197664	0.793584		0.194129	0.736641		0.148253	0.675494
																																			0.197729	0.790456		0.19421	0.737102		0.14831	0.676317
																																			0.197811	0.791747		0.194271	0.740196		0.148355	0.675446
																																			0.197869	0.792507		0.194336	0.740603		0.148402	0.676736
																																			0.197942	0.795128		0.194396	0.7403		0.148441	0.676288
																																			0.198005	0.795919		0.194452	0.740293		0.148476	0.675341
																																			0.198054	0.796353		0.19451	0.740122		0.148529	0.674917
																																			0.198104	0.795725		0.194562	0.741494		0.148581	0.676837
																																			0.198174	0.795309		0.194611	0.741798		0.148627	0.677214
																																			0.198249	0.796108		0.194664	0.742328		0.148668	0.678345
																																			0.198317	0.796311		0.194717	0.740854		0.14872	0.677864
																																			0.19837	0.796951		0.194783	0.741224		0.148765	0.679354
																																			0.198422	0.798229		0.194856	0.741612		0.148817	0.67932
																																			0.198481	0.797036		0.194909	0.740569		0.148874	0.678318
																																			0.198562	0.79629		0.194968	0.739155		0.148913	0.679575
																																			0.198636	0.797692		0.19502	0.739806		0.148954	0.681113
																																			0.198708	0.795614		0.195077	0.739964		0.149006	0.680499
																																			0.198775	0.796607		0.195132	0.740204		0.14907	0.679729
																																			0.19883	0.795252		0.19519	0.740271		0.149129	0.678974
																																			0.198877	0.794551		0.195251	0.741507		0.149182	0.677621
																																			0.198929	0.797557		0.195305	0.741229		0.149243	0.678499
																																			0.19899	0.796319		0.195369	0.741252		0.149293	0.679419
																																			0.199024	0.79731		0.195426	0.74048		0.149344	0.681485
																																			0.199069	0.798168		0.195486	0.742076		0.149397	0.681479
																																			0.199111	0.798781		0.195553	0.742243		0.149437	0.681547
																																			0.199167	0.800036		0.195607	0.744037		0.149468	0.682325
																																			0.199229	0.797985		0.195671	0.746106		0.149501	0.683956
																																			0.199309	0.801432		0.195722	0.746845		0.149542	0.687177
																																			0.199356	0.800159		0.195785	0.747405		0.149594	0.687268
																																			0.199413	0.797829		0.195853	0.747261		0.149641	0.686132
																																			0.199466	0.796974		0.195925	0.747925		0.149686	0.685938
																																			0.199531	0.797026		0.195991	0.748176		0.149731	0.687382
																																			0.199604	0.798032		0.196066	0.748614		0.149764	0.688777
																																			0.199659	0.796485		0.196132	0.75035		0.149797	0.689572
																																			0.199707	0.797272		0.196199	0.752754		0.149836	0.689542
																																			0.199783	0.797412		0.196269	0.752342		0.14989	0.688661
																																			0.199854	0.797034		0.196323	0.756131		0.149932	0.689639
																																			0.199928	0.798524		0.196374	0.755722		0.149981	0.6895
																																			0.199996	0.799636		0.196432	0.756658		0.150028	0.689142
																																			0.200067	0.799628		0.196496	0.757856		0.150072	0.687964
																																			0.20013	0.798208		0.196545	0.75756		0.150113	0.687206
																																			0.200191	0.798512		0.196605	0.758279		0.150164	0.685975
																																			0.200269	0.798872		0.196678	0.760259		0.150212	0.68586
																																			0.200338	0.79862		0.196747	0.762653		0.15026	0.684215
																																			0.200381	0.798623		0.196811	0.762723		0.150313	0.684615
																																			0.200428	0.798148		0.196872	0.762458		0.150352	0.683098
																																			0.200491	0.797368		0.196953	0.761759		0.150391	0.68202
																																			0.200566	0.797484		0.197028	0.762028		0.150427	0.680356
																																			0.200631	0.79766		0.197099	0.760193		0.150465	0.680314
																																			0.200685	0.797735		0.197151	0.759885		0.15052	0.679682
																																			0.200761	0.800227		0.197198	0.759704		0.150571	0.679218
																																			0.200828	0.801648		0.197256	0.759396		0.150616	0.679
																																			0.200895	0.800598		0.197313	0.758712		0.150661	0.68011
																																			0.200971	0.801954		0.197376	0.758613		0.150701	0.681201
																																			0.20103	0.799582		0.197438	0.758219		0.150729	0.68162
																																			0.201081	0.800534		0.197482	0.760208		0.150765	0.680764
																																			0.201125	0.799086		0.197535	0.759649		0.150806	0.681036
																																			0.201192	0.798082		0.197599	0.758573		0.150867	0.681043
																																			0.20125	0.798219		0.197663	0.758079		0.150913	0.681387
																																			0.201301	0.796689		0.197722	0.757529		0.150964	0.681075
																																			0.201357	0.797265		0.197774	0.757619		0.151004	0.680472
																																			0.2014	0.798127		0.19781	0.757421		0.151059	0.679364
																																			0.201448	0.796223		0.197854	0.758474		0.151117	0.677048
																																			0.201483	0.794837		0.197917	0.755097		0.151167	0.678472
																																			0.201557	0.792378		0.197967	0.755523		0.151216	0.678741
																																			0.201631	0.790684		0.198034	0.754322		0.151256	0.680555
																																			0.201698	0.787608		0.198103	0.753514		0.151304	0.678916
																																			0.201745	0.786729		0.198181	0.753022		0.151346	0.677752
																																			0.201813	0.785927		0.198241	0.751373		0.151389	0.676485
																																			0.201864	0.78574		0.198302	0.751325		0.151429	0.676773
																																			0.201918	0.783983		0.198364	0.750906		0.151478	0.678117
																																			0.201973	0.783554		0.19842	0.750512		0.151519	0.677791
																																			0.202041	0.783756		0.198475	0.750858		0.151557	0.675823
																																			0.202108	0.785043		0.198517	0.750988		0.151607	0.676251
																																			0.202164	0.786243		0.198565	0.749978		0.151661	0.675924
																																			0.202216	0.788047		0.198634	0.749864		0.151694	0.677957
																																			0.202281	0.787071		0.198698	0.751178		0.151735	0.679453
																																			0.202348	0.787672		0.198755	0.75178		0.15177	0.679411
																																			0.20239	0.78729		0.198817	0.751286		0.151815	0.678917
																																			0.202437	0.786397		0.198874	0.752043		0.151853	0.679801
																																			0.202491	0.783733		0.198925	0.753076		0.151894	0.680501
																																			0.202583	0.784816		0.198987	0.753628		0.15194	0.681101
																																			0.202654	0.785728		0.19904	0.753688		0.151992	0.680186
																																			0.202726	0.785722		0.199087	0.753651		0.152039	0.68006
																																			0.202782	0.788057		0.199139	0.754743		0.152092	0.679601
																																			0.202839	0.787631		0.199201	0.75655		0.152147	0.679454
																																			0.20292	0.785803		0.199271	0.755057		0.15219	0.679965
																																			0.202991	0.784925		0.199339	0.755456		0.152238	0.67663
																																			0.203051	0.786877		0.199392	0.755012		0.152282	0.676551
																																			0.203106	0.788596		0.199457	0.757236		0.152332	0.677556
																																			0.20316	0.787706		0.199509	0.756617		0.152376	0.675481
																																			0.203221	0.786983		0.199558	0.75592		0.152426	0.675498
																																			0.203304	0.787002		0.1996	0.756336		0.152472	0.675613
																																			0.203363	0.784827		0.199648	0.756858		0.152526	0.674343
																																			0.203423	0.784384		0.199699	0.755059		0.15258	0.675655
																																			0.203475	0.78289		0.199775	0.755236		0.152618	0.675753
																																			0.203531	0.782142		0.199841	0.754625		0.152655	0.674884
																																			0.203583	0.781716		0.19991	0.754766		0.152698	0.673305
																																			0.203641	0.782016		0.199978	0.756741		0.152749	0.673814
																																			0.203705	0.781055		0.200052	0.757088		0.152803	0.673985
																																			0.203775	0.7801		0.200105	0.758101		0.152836	0.675169
																																			0.203838	0.778932		0.20016	0.757924		0.152888	0.675054
																																			0.203904	0.78029		0.20022	0.757771		0.152931	0.676309
																																			0.203955	0.778396		0.200271	0.756384		0.152976	0.678266
																																			0.204016	0.778292		0.200342	0.756734		0.153017	0.677956
																																			0.204081	0.775453		0.200408	0.756668		0.153053	0.678741
																																			0.204138	0.77368		0.200461	0.7563		0.153088	0.678861
																																			0.204182	0.774558		0.200512	0.755796		0.153133	0.678551
																																			0.204226	0.774256		0.200581	0.755353		0.15318	0.676616
																																			0.204281	0.773117		0.200651	0.755803		0.153227	0.676149
																																			0.204343	0.773068		0.200701	0.75591		0.153264	0.674527
																																			0.204393	0.770411		0.200744	0.755753		0.153311	0.675724
																																			0.204433	0.771658		0.200796	0.756258		0.153362	0.674852
																																			0.204483	0.771051		0.200856	0.755965		0.153413	0.674792
																																			0.204545	0.77027		0.200912	0.758076		0.153475	0.675574
																																			0.204609	0.769146		0.200965	0.758505		0.153525	0.674767
																																			0.204673	0.768984		0.20102	0.757984		0.153568	0.673995
																																			0.204722	0.770382		0.201082	0.7583		0.153601	0.673711
																																			0.204792	0.769499		0.201145	0.758607		0.153634	0.677431
																																			0.204843	0.769191		0.201208	0.758628		0.153669	0.678761
																																			0.204932	0.769409		0.201267	0.757779		0.153703	0.679153
																																			0.205008	0.766247		0.201316	0.757632		0.153745	0.679943
																																			0.205065	0.767749		0.201359	0.757683		0.153792	0.679109
																																			0.205126	0.766768		0.201418	0.758824		0.153842	0.679533
																																			0.205174	0.765608		0.201479	0.758594		0.15389	0.680527
																																			0.205203	0.764663		0.201533	0.759511		0.153937	0.679045
																																			0.205269	0.761382		0.20158	0.75914		0.153975	0.678292
																																			0.205335	0.760765		0.201625	0.758188		0.154013	0.677355
																																			0.205379	0.757068		0.201674	0.757645		0.154062	0.675481
																																			0.205415	0.757217		0.201731	0.757339		0.154111	0.674978
																																			0.205462	0.757578		0.201793	0.75796		0.154151	0.674845
																																			0.205541	0.756598		0.20184	0.758278		0.154183	0.674846
																																			0.205604	0.75512		0.201889	0.758791		0.154216	0.674359
																																			0.205659	0.754186		0.201955	0.759098		0.154254	0.672696
																																			0.205712	0.75422		0.202017	0.758465		0.154297	0.672028
																																			0.205769	0.75443		0.202067	0.757637		0.154343	0.672711
																																			0.205821	0.754856		0.202136	0.758468		0.154389	0.674411
																																			0.20588	0.75701		0.202193	0.756233		0.154445	0.673079
																																			0.205933	0.755653		0.202255	0.756235		0.154486	0.673463
																																			0.205986	0.754553		0.202329	0.757283		0.154519	0.673869
																																			0.206053	0.754735		0.202389	0.756013		0.15455	0.676683
																																			0.206106	0.754892		0.202453	0.755294		0.154593	0.67657
																																			0.206152	0.756811		0.20251	0.756178		0.154643	0.676732
																																			0.206221	0.756582		0.202566	0.755813		0.154679	0.674283
																																			0.206287	0.755495		0.202631	0.754048		0.154715	0.67385
																																			0.206353	0.756222		0.202678	0.753197		0.154771	0.672581
																																			0.206388	0.756606		0.202733	0.751416		0.154812	0.6711
																																			0.206434	0.756699		0.202786	0.751444		0.154847	0.671801
																																			0.206495	0.755633		0.202843	0.750461		0.154891	0.673052
																																			0.20658	0.755629		0.202894	0.751566		0.154941	0.67343
																																			0.20663	0.75505		0.202941	0.751021		0.154977	0.674293
																																			0.206686	0.752773		0.203001	0.750217		0.155016	0.674232
																																			0.206758	0.750846		0.203074	0.749456		0.155065	0.674138
																																			0.206806	0.751378		0.203124	0.749092		0.15511	0.671935
																																			0.206866	0.749873		0.203177	0.748589		0.155157	0.67097
																																			0.206929	0.75029		0.203242	0.748152		0.155208	0.669551
																																			0.206978	0.751438		0.203305	0.745703		0.155243	0.669448
																																			0.207025	0.750682		0.203372	0.744692		0.155288	0.668725
																																			0.207052	0.749708		0.203443	0.74411		0.155327	0.66749
																																			0.207115	0.748987		0.203513	0.743363		0.155382	0.666366
																																			0.207172	0.750542		0.203562	0.741468		0.155435	0.665932
																																			0.207238	0.747932		0.203612	0.742084		0.155481	0.667264
																																			0.207322	0.746413		0.203664	0.741775		0.15552	0.667115
																																			0.207372	0.747383		0.203722	0.740434		0.155566	0.667992
																																			0.207439	0.747098		0.203774	0.741287		0.155611	0.668621
																																			0.207521	0.747591		0.203813	0.740502		0.155653	0.668171
																																			0.207591	0.748255		0.203875	0.740552		0.155695	0.664796
																																			0.20764	0.749734		0.203927	0.740121		0.15573	0.665235
																																			0.207683	0.753356		0.203987	0.74038		0.155767	0.666456
																																			0.207732	0.754103		0.204036	0.74089		0.155808	0.666392
																																			0.207792	0.754806		0.204104	0.742554		0.155865	0.664996
																																			0.207853	0.756708		0.204168	0.742697		0.155926	0.664719
																																			0.207921	0.759514		0.204222	0.743448		0.155975	0.664252
																																			0.207984	0.760388		0.204273	0.743871		0.156014	0.664895
																																			0.208037	0.760143		0.204317	0.745606		0.156047	0.667541
																																			0.208085	0.759048		0.204365	0.746213		0.156085	0.666958
																																			0.20814	0.758594		0.204408	0.749425		0.156117	0.664557
																																			0.208203	0.760162		0.204465	0.74886		0.156155	0.66291
																																			0.208276	0.759926		0.204536	0.748144		0.156189	0.661912
																																			0.208324	0.759636		0.204589	0.748731		0.156236	0.661172
																																			0.208354	0.761051		0.204632	0.748786		0.15629	0.659834
																																			0.20839	0.765249		0.204688	0.74793		0.156343	0.660811
																																			0.208444	0.76652		0.204737	0.747622		0.156376	0.659711
																																			0.208521	0.765813		0.20478	0.748694		0.156418	0.659381
																																			0.208586	0.767069		0.204834	0.749922		0.156465	0.660601
																																			0.208641	0.764882		0.204893	0.750519		0.156505	0.661069
																																			0.208709	0.76658		0.20495	0.749494		0.156538	0.661111
																																			0.20876	0.768467		0.205002	0.749372		0.156575	0.662518
																																			0.208812	0.768715		0.20506	0.750494		0.156615	0.663261
																																			0.208863	0.767542		0.205121	0.751272		0.156648	0.662256
																																			0.208907	0.765612		0.205184	0.749668		0.15669	0.661661
																																			0.208952	0.767798		0.205234	0.749173		0.156741	0.663794
																																			0.209014	0.770673		0.205276	0.749078		0.156783	0.663257
																																			0.209074	0.772297		0.205346	0.749089		0.156828	0.663357
																																			0.20912	0.77391		0.205396	0.749258		0.15687	0.663378
																																			0.209182	0.774339		0.205446	0.75		0.156914	0.66219
																																			0.209248	0.776038		0.205505	0.750757		0.156948	0.66109
																																			0.209317	0.778617		0.205564	0.750551		0.156973	0.660696
																																			0.209363	0.781483		0.205619	0.752094		0.157	0.660441
																																			0.209398	0.782106		0.205678	0.751374		0.157042	0.660467
																																			0.209451	0.783605		0.205737	0.750566		0.157091	0.662041
																																			0.209519	0.785206		0.205794	0.751343		0.157134	0.662719
																																			0.209581	0.785244		0.205843	0.752768		0.157172	0.663482
																																			0.209639	0.785382		0.205886	0.752281		0.157217	0.662935
																																			0.209704	0.786958		0.205936	0.751867		0.157272	0.661879
																																			0.209773	0.78816		0.20599	0.751063		0.15731	0.663568
																																			0.209833	0.791744		0.206039	0.751364		0.15736	0.662126
																																			0.209905	0.793234		0.206081	0.75265		0.15741	0.663346
																																			0.209983	0.792717		0.206122	0.753526		0.157463	0.664167
																																			0.210028	0.793684		0.206176	0.753311		0.157502	0.665967
																																			0.210073	0.794817		0.206235	0.753888		0.157539	0.66567
																																			0.210117	0.795618		0.206311	0.753292		0.157573	0.66701
																																			0.210163	0.798601		0.206369	0.754135		0.157624	0.665365
																																			0.210236	0.797052		0.206416	0.754465		0.157673	0.664215
																																			0.210293	0.796451		0.206472	0.754044		0.157718	0.665354
																																			0.210351	0.798672		0.206536	0.753151		0.157753	0.665312
																																			0.210405	0.79994		0.206585	0.752889		0.157801	0.66737
																																			0.210475	0.801133		0.20664	0.752882		0.157861	0.666356
																																			0.210534	0.802229		0.206691	0.753756		0.157913	0.667303
																																			0.210571	0.802902		0.206743	0.752695		0.157955	0.665199
																																			0.210614	0.801805		0.206791	0.751793		0.157991	0.665437
																																			0.21067	0.803706		0.206851	0.751399		0.15803	0.665615
																																			0.210725	0.803115		0.206905	0.751783		0.158064	0.664716
																																			0.210782	0.802339		0.206957	0.751704		0.158115	0.665823
																																			0.210833	0.802899		0.207006	0.751236		0.158161	0.664684
																																			0.210879	0.801812		0.207058	0.750447		0.158199	0.663534
																																			0.210917	0.800929		0.207124	0.750466		0.158241	0.66365
																																			0.210947	0.802488		0.207191	0.749839		0.15828	0.664362
																																			0.210993	0.804359		0.207261	0.750461		0.158311	0.66391
																																			0.211055	0.805209		0.207324	0.750537		0.158345	0.66326
																																			0.211126	0.804974		0.207386	0.751666		0.158384	0.663577
																																			0.211175	0.804558		0.207441	0.75198		0.158427	0.664483
																																			0.21122	0.806407		0.207493	0.752099		0.158474	0.667909
																																			0.211272	0.806928		0.207537	0.752435		0.158503	0.667743
																																			0.21134	0.807721		0.207598	0.752848		0.158534	0.667662
																																			0.21142	0.808365		0.207668	0.753047		0.15857	0.668134
																																			0.211488	0.808058		0.207716	0.753426		0.158612	0.66756
																																			0.211529	0.8086		0.207766	0.752929		0.158652	0.666465
																																			0.211584	0.806947		0.207814	0.752805		0.158685	0.667091
																																			0.211634	0.808457		0.207867	0.752672		0.158721	0.666277
																																			0.211674	0.807663		0.207924	0.751644		0.158763	0.664405
																																			0.211716	0.806398		0.207982	0.751058		0.158805	0.659692
																																			0.211763	0.807708		0.208029	0.751498		0.158848	0.659281
																																			0.211825	0.805443		0.208094	0.751505		0.158894	0.660565
																																			0.211891	0.804615		0.208154	0.751541		0.158941	0.660327
																																			0.211936	0.806518		0.208206	0.751077		0.158988	0.659852
																																			0.211999	0.804323		0.208251	0.752135		0.159039	0.65868
																																			0.212054	0.803093		0.208301	0.752874		0.159082	0.659252
																																			0.212113	0.8018		0.208349	0.753452		0.159107	0.659294
																																			0.212156	0.801143		0.208403	0.752289		0.159138	0.660338
																																			0.212198	0.800241		0.208449	0.749885		0.159174	0.659063
																																			0.212242	0.800514		0.208504	0.751107		0.15922	0.658535
																																			0.212284	0.798426		0.208559	0.752339		0.159265	0.658031
																																			0.212335	0.798496		0.208603	0.752986		0.159313	0.656264
																																			0.212409	0.799009		0.208653	0.752164		0.159371	0.656462
																																			0.212464	0.798655		0.208709	0.751974		0.159411	0.65558
																																			0.212502	0.79817		0.208766	0.752582		0.159445	0.655455
																																			0.212559	0.79469		0.208843	0.753758		0.15948	0.654989
																																			0.212636	0.794398		0.208909	0.753272		0.159534	0.655458
																																			0.212704	0.79547		0.208961	0.753221		0.159567	0.657919
																																			0.212748	0.794595		0.209018	0.754763		0.159595	0.655899
																																			0.212791	0.794478		0.209069	0.755629		0.159637	0.656255
																																			0.212841	0.795064		0.209124	0.754114		0.159675	0.656192
																																			0.212884	0.795247		0.20917	0.754752		0.159703	0.65854
																																			0.212951	0.794631		0.209222	0.755036		0.159744	0.657879
																																			0.213025	0.794885		0.209263	0.75372		0.159779	0.657094
																																			0.213104	0.79528		0.209297	0.754116		0.15982	0.655212
																																			0.21317	0.795979		0.209342	0.755419		0.15987	0.655462
																																			0.213234	0.795619		0.209403	0.75713		0.159907	0.654782
																																			0.213284	0.793461		0.209457	0.75709		0.159962	0.653426
																																			0.213325	0.793965		0.209498	0.757861		0.160001	0.652506
																																			0.213402	0.794274		0.209548	0.757983		0.160037	0.651252
																																			0.213455	0.794418		0.20961	0.757975		0.160074	0.650685
																																			0.213491	0.791793		0.209662	0.757513		0.160106	0.6514
																																			0.213549	0.793501		0.209713	0.756586		0.160139	0.651753
																																			0.213604	0.793021		0.209768	0.755788		0.160179	0.649104
																																			0.213657	0.793079		0.209811	0.756162		0.160211	0.648142
																																			0.213699	0.792486		0.209858	0.752804		0.160258	0.648172
																																			0.213739	0.791663		0.209913	0.754391		0.1603	0.647278
																																			0.213795	0.792693		0.209961	0.755599		0.160334	0.648774
																																			0.213846	0.792073		0.210029	0.754676		0.160381	0.650527
																																			0.213893	0.790746		0.210076	0.754112		0.160424	0.650115
																																			0.213931	0.787821		0.210124	0.754595		0.160474	0.64857
																																			0.213996	0.785534		0.210176	0.753732		0.160523	0.649777
																																			0.214073	0.786521		0.210234	0.753196		0.160573	0.650955
																																			0.214127	0.785258		0.210282	0.751765		0.160609	0.651005
																																			0.214168	0.785573		0.210326	0.749852		0.160637	0.651731
																																			0.214237	0.784478		0.210371	0.748784		0.160674	0.651241
																																			0.214296	0.785613		0.210414	0.748354		0.160716	0.650186
																																			0.214349	0.787367		0.210473	0.748067		0.160753	0.651433
																																			0.214408	0.787535		0.210532	0.748513		0.160786	0.650786
																																			0.214467	0.788958		0.210587	0.747447		0.160834	0.64936
																																			0.214516	0.789564		0.210635	0.746581		0.160874	0.648961
																																			0.214582	0.788532		0.210673	0.74688		0.160913	0.649297
																																			0.21464	0.78783		0.210728	0.747378		0.160955	0.649317
																																			0.214708	0.786579		0.210778	0.746919		0.160994	0.649363
																																			0.214754	0.786906		0.210828	0.746447		0.16104	0.651303
																																			0.214785	0.7865		0.21088	0.746684		0.161079	0.653201
																																			0.214818	0.784994		0.21093	0.74687		0.161114	0.656309
																																			0.214852	0.783723		0.210995	0.74379		0.161166	0.658098
																																			0.21489	0.783069		0.211058	0.742203		0.161209	0.660401
																																			0.214933	0.78338		0.211124	0.742161		0.161251	0.660064
																																			0.215015	0.782468		0.211174	0.741523		0.161282	0.660168
																																			0.215077	0.784329		0.211223	0.740141		0.161327	0.660985
																																			0.21513	0.78334		0.211267	0.74133		0.161369	0.660299
																																			0.215192	0.78606		0.211324	0.741292		0.161414	0.660326
																																			0.215256	0.785569		0.211375	0.740562		0.161456	0.6593
																																			0.215308	0.783929		0.21142	0.740848		0.161488	0.66097
																																			0.215343	0.783705		0.21147	0.739575		0.16152	0.661604
																																			0.215387	0.784663		0.211531	0.740499		0.161555	0.662425
																																			0.215457	0.783827		0.211577	0.740041		0.161601	0.660744
																																			0.215508	0.781975		0.211632	0.739287		0.161632	0.660613
																																			0.215565	0.782468		0.211685	0.739748		0.16167	0.659152
																																			0.21561	0.779432		0.211738	0.739588		0.161728	0.658598
																																			0.215694	0.777938		0.211793	0.738311		0.161773	0.660196
																																			0.215754	0.777661		0.211846	0.73716		0.161807	0.661029
																																			0.215792	0.775603		0.211913	0.736118		0.16184	0.661975
																																			0.215841	0.776184		0.211965	0.735267		0.161882	0.661416
																																			0.215895	0.774954		0.212023	0.734835		0.161917	0.66279
																																			0.215946	0.773997		0.212071	0.732072		0.161962	0.664802
																																			0.215988	0.771749		0.212128	0.732173		0.162	0.664438
																																			0.216021	0.771589		0.212183	0.731383		0.162052	0.665646
																																			0.216059	0.769509		0.212242	0.731905		0.162085	0.667863
																																			0.216104	0.769901		0.212297	0.731857		0.162121	0.667556
																																			0.216163	0.768254		0.212342	0.731292		0.162164	0.666782
																																			0.216225	0.766135		0.212388	0.7301		0.162204	0.667634
																																			0.216286	0.765336		0.212441	0.731187		0.162249	0.668535
																																			0.216334	0.765746		0.2125	0.729701		0.162292	0.666878
																																			0.21639	0.765061		0.212556	0.728788		0.162329	0.666997
																																			0.216437	0.764414		0.21261	0.726915		0.162366	0.667733
																																			0.216486	0.763558		0.212656	0.726191		0.162399	0.66767
																																			0.216539	0.763825		0.212706	0.72471		0.16243	0.670612
																																			0.216594	0.763551		0.21276	0.725238		0.162463	0.67187
																																			0.216646	0.762733		0.212803	0.724252		0.162508	0.66906
																																			0.216701	0.762609		0.212848	0.723387		0.162549	0.668746
																																			0.21676	0.761404		0.212901	0.722588		0.162585	0.668324
																																			0.216806	0.76167		0.212939	0.721935		0.162618	0.668516
																																			0.216855	0.762291		0.212989	0.720879		0.162673	0.668305
																																			0.216896	0.759376		0.213038	0.722318		0.162719	0.667767
																																			0.216931	0.758994		0.213093	0.723202		0.162754	0.668972
																																			0.216979	0.759168		0.213138	0.724305		0.16279	0.670588
																																			0.217051	0.761907		0.213186	0.723376		0.162832	0.669486
																																			0.217119	0.763079		0.213234	0.724026		0.162868	0.671539
																																			0.217182	0.762239		0.213271	0.723323		0.16291	0.671986
																																			0.217232	0.761077		0.213322	0.721707		0.162953	0.668667
																																			0.217263	0.759568		0.213376	0.721362		0.162996	0.669077
																																			0.217309	0.756899		0.213421	0.722543		0.16303	0.667935
																																			0.217373	0.757415		0.213472	0.723524		0.16307	0.668291
																																			0.217438	0.757314		0.213538	0.723822		0.163108	0.668628
																																			0.217475	0.758654		0.213589	0.723464		0.163145	0.668316
																																			0.217531	0.75872		0.213639	0.726003		0.163192	0.66704
																																			0.21761	0.758682		0.213699	0.727083		0.163234	0.665523
																																			0.217642	0.756687		0.213751	0.727305		0.163272	0.663675
																																			0.217677	0.756873		0.213796	0.725844		0.163302	0.663954
																																			0.217743	0.755571		0.213844	0.726537		0.163333	0.66489
																																			0.2178	0.753901		0.21389	0.72689		0.163369	0.66411
																																			0.217832	0.75382		0.213952	0.727301		0.163406	0.664817
																																			0.217873	0.755442		0.214004	0.726929		0.163445	0.663611
																																			0.217909	0.75549		0.214061	0.72725		0.163477	0.662472
																																			0.217962	0.756868		0.214127	0.726976		0.163518	0.662134
																																			0.218011	0.757143		0.214172	0.727298		0.16356	0.660359
																																			0.218088	0.758423		0.214224	0.726948		0.163592	0.66091
																																			0.218153	0.757623		0.214272	0.727427		0.163632	0.660619
																																			0.21822	0.757285		0.214318	0.727482		0.163668	0.658225
																																			0.218269	0.757251		0.214358	0.727444		0.163696	0.655819
																																			0.218323	0.759303		0.214411	0.727801		0.163725	0.656599
																																			0.2184	0.760328		0.214469	0.728491		0.163752	0.655461
																																			0.218458	0.761896		0.21453	0.728405		0.163787	0.654574
																																			0.218497	0.762155		0.214579	0.728689		0.163824	0.655203
																																			0.218531	0.764288		0.21462	0.727194		0.163864	0.653336
																																			0.218584	0.765062		0.214673	0.727101		0.163905	0.651315
																																			0.218631	0.763458		0.214734	0.726616		0.163933	0.65062
																																			0.218681	0.762391		0.214775	0.726354		0.163976	0.650401
																																			0.21873	0.761046		0.214819	0.725921		0.16402	0.650724
																																			0.218782	0.762789		0.214866	0.725979		0.164078	0.650022
																																			0.218829	0.760661		0.214912	0.726197		0.164125	0.650042
																																			0.218876	0.760518		0.214966	0.725313		0.164157	0.649881
																																			0.218917	0.760514		0.215022	0.724559		0.164187	0.649548
																																			0.218987	0.760396		0.21508	0.726036		0.16422	0.648965
																																			0.219049	0.761385		0.215139	0.724387		0.164253	0.648493
																																			0.21909	0.757558		0.215191	0.723715		0.164306	0.647625
																																			0.219129	0.758256		0.215236	0.724348		0.164365	0.6465
																																			0.219178	0.757336		0.215282	0.724677		0.164415	0.646789
																																			0.219207	0.757019		0.215329	0.725635		0.164448	0.647061
																																			0.219262	0.756063		0.21537	0.725833		0.164481	0.646577
																																			0.219325	0.754718		0.215424	0.725669		0.164515	0.64548
																																			0.219374	0.755511		0.215465	0.72463		0.164542	0.645157
																																			0.219419	0.755726		0.215516	0.724888		0.164576	0.646468
																																			0.219476	0.758125		0.215566	0.724971		0.164612	0.647655
																																			0.219535	0.758761		0.215618	0.725518		0.164653	0.647242
																																			0.219584	0.756828		0.215657	0.725871		0.164689	0.646034
																																			0.219633	0.757515		0.2157	0.726925		0.164725	0.647956
																																			0.219698	0.755317		0.215755	0.726889		0.16476	0.649513
																																			0.219742	0.756052		0.21581	0.727383		0.164798	0.650597
																																			0.219761	0.755356		0.215857	0.727236		0.164835	0.650518
																																			0.219802	0.756047		0.215918	0.726659		0.164884	0.65083
																																			0.219861	0.756222		0.215975	0.726898		0.164928	0.65066
																																			0.219917	0.757227		0.216018	0.727111		0.16497	0.649296
																																			0.219961	0.757805		0.216066	0.726351		0.165024	0.649052
																																			0.220009	0.758172		0.216128	0.727274		0.165057	0.648677
																																			0.220049	0.757139		0.216176	0.728726		0.165094	0.648733
																																			0.220115	0.757248		0.216228	0.729951		0.165141	0.648227
																																			0.220158	0.758771		0.216282	0.73068		0.165177	0.649784
																																			0.220226	0.7562		0.216319	0.731137		0.16521	0.6485
																																			0.220283	0.753624		0.216353	0.731682		0.165245	0.648229
																																			0.220342	0.753708		0.216398	0.730369		0.165287	0.648741
																																			0.220383	0.751111		0.216453	0.728966		0.165324	0.651037
																																			0.220431	0.750294		0.216492	0.729074		0.165351	0.652512
																																			0.220473	0.749519		0.21653	0.730421		0.165382	0.651209
																																			0.220506	0.748253		0.216584	0.730331		0.165418	0.650136
																																			0.220572	0.744026		0.216617	0.729731		0.165455	0.64923
																																			0.220639	0.743035		0.216665	0.729672		0.165503	0.650082
																																			0.220688	0.744836		0.216729	0.728273		0.165544	0.650475
																																			0.220736	0.742818		0.216781	0.72615		0.165578	0.651096
																																			0.220799	0.742449		0.216828	0.725609		0.165607	0.652055
																																			0.220856	0.741406		0.216878	0.72398		0.165637	0.651968
																																			0.220909	0.741548		0.216936	0.723885		0.165668	0.652248
																																			0.220967	0.743475		0.216984	0.725514		0.165703	0.653359
																																			0.221012	0.741395		0.217039	0.724721		0.165748	0.653251
																																			0.221077	0.740998		0.21709	0.725314		0.165801	0.654962
																																			0.22113	0.739845		0.217152	0.726542		0.165854	0.654195
																																			0.221178	0.741392		0.217188	0.72586		0.165898	0.655786
																																			0.221229	0.741861		0.21723	0.726948		0.165938	0.654188
																																			0.221285	0.739591		0.217267	0.725809		0.165979	0.653506
																																			0.22134	0.737714		0.21731	0.724515		0.166012	0.653982
																																			0.221396	0.736768		0.217361	0.723745		0.16605	0.654687
																																			0.221439	0.736045		0.217405	0.725656		0.166078	0.65338
																																			0.221485	0.737454		0.21745	0.724804		0.166103	0.654643
																																			0.221537	0.738651		0.21749	0.724753		0.166145	0.658069
																																			0.221582	0.737902		0.217547	0.726411		0.166186	0.658586
																																			0.221614	0.737534		0.217613	0.728921		0.166223	0.660838
																																			0.221655	0.736724		0.217664	0.72907		0.166258	0.661796
																																			0.221732	0.737893		0.217712	0.729886		0.166294	0.65999
																																			0.221789	0.738915		0.217767	0.729102		0.16634	0.66029
																																			0.221822	0.738444		0.217823	0.729606		0.166379	0.659937
																																			0.221871	0.738715		0.217873	0.729529		0.166412	0.660933
																																			0.221939	0.738854		0.217916	0.73168		0.166463	0.662833
																																			0.221986	0.738601		0.217968	0.732199		0.166497	0.661911
																																			0.222052	0.738089		0.218021	0.733785		0.166529	0.663219
																																			0.222099	0.738506		0.218068	0.732642		0.166563	0.663431
																																			0.222128	0.739334		0.218123	0.732246		0.166596	0.662585
																																			0.222167	0.736431		0.218178	0.731205		0.166637	0.660061
																																			0.222208	0.735373		0.218228	0.732571		0.166673	0.660888
																																			0.222256	0.733981		0.218283	0.732955		0.166716	0.65994
																																			0.222299	0.732118		0.218356	0.733789		0.166745	0.660267
																																			0.22235	0.732939		0.218411	0.735218		0.16678	0.66139
																																			0.222423	0.734019		0.218459	0.734577		0.166807	0.660998
																																			0.222491	0.736532		0.218496	0.736064		0.166849	0.661663
																																			0.222527	0.736076		0.218527	0.737074		0.1669	0.661928
																																			0.22256	0.735762		0.218574	0.735997		0.166946	0.661326
																																			0.22261	0.733145		0.218621	0.734553		0.166979	0.661285
																																			0.222666	0.730816		0.218678	0.734309		0.167016	0.661184
																																			0.222716	0.730505		0.218729	0.732913		0.167049	0.663888
																																			0.222755	0.73229		0.218785	0.731001		0.167081	0.666678
																																			0.222799	0.734845		0.218844	0.730676		0.167119	0.667987
																																			0.222848	0.735088		0.218894	0.728955		0.167151	0.669147
																																			0.222904	0.736109		0.218939	0.729974		0.167184	0.669231
																																			0.222948	0.735572		0.218992	0.72981		0.167216	0.669094
																																			0.223002	0.734169		0.21905	0.728222		0.16725	0.671247
																																			0.223051	0.735186		0.219091	0.725792		0.167287	0.672754
																																			0.223091	0.734871		0.219135	0.725975		0.167335	0.671335
																																			0.223133	0.73465		0.219186	0.725943		0.167378	0.671341
																																			0.223182	0.736349		0.219235	0.725072		0.167412	0.672588
																																			0.223224	0.73487		0.219287	0.72294		0.167452	0.673792
																																			0.223265	0.73385		0.219337	0.723059		0.167496	0.674864
																																			0.223329	0.734905		0.219379	0.721743		0.167532	0.675869
																																			0.223386	0.733238		0.219437	0.720412		0.167564	0.675759
																																			0.223412	0.730944		0.219484	0.720727		0.167594	0.674398
																																			0.223438	0.728127		0.219536	0.720047		0.167629	0.67571
																																			0.223481	0.728341		0.219584	0.720543		0.167663	0.674326
																																			0.223533	0.726816		0.219639	0.720614		0.167693	0.677358
																																			0.223603	0.724714		0.219687	0.720502		0.167727	0.678539
																																			0.22365	0.725426		0.219727	0.719929		0.167763	0.678441
																																			0.223695	0.726447		0.219762	0.719082		0.167793	0.681188
																																			0.223744	0.726521		0.219809	0.720615		0.167828	0.681163
																																			0.223799	0.724592		0.219848	0.722163		0.16787	0.680897
																																			0.223867	0.723353		0.219888	0.722289		0.167906	0.679651
																																			0.223917	0.721977		0.219925	0.722739		0.16794	0.68067
																																			0.223961	0.720072		0.219967	0.722472		0.167976	0.682979
																																			0.224015	0.718588		0.220013	0.72148		0.168016	0.683302
																																			0.224049	0.716458		0.220048	0.719929		0.168051	0.683941
																																			0.224086	0.718139		0.220091	0.720525		0.168089	0.685019
																																			0.224133	0.717842		0.22014	0.719555		0.168122	0.685444
																																			0.224159	0.718391		0.220186	0.718002		0.168153	0.685559
																																			0.224199	0.720197		0.220231	0.715709		0.168193	0.685146
																																			0.224264	0.720331		0.220283	0.716104		0.168225	0.686096
																																			0.224325	0.721063		0.220329	0.715781		0.168266	0.689355
																																			0.224372	0.721083		0.220374	0.716431		0.168306	0.689952
																																			0.224414	0.719576		0.220422	0.715858		0.168348	0.689256
																																			0.224484	0.718611		0.220472	0.716297		0.168385	0.689245
																																			0.224545	0.716903		0.220521	0.717313		0.168427	0.690339
																																			0.224583	0.716514		0.220575	0.716521		0.168474	0.691101
																																			0.224619	0.714509		0.220616	0.715072		0.168518	0.691077
																																			0.224663	0.717391		0.220661	0.71704		0.168547	0.689852
																																			0.224708	0.715966		0.2207	0.715819		0.168582	0.689519
																																			0.224746	0.715403		0.22075	0.71455		0.168612	0.69232
																																			0.224796	0.714868		0.220799	0.713945		0.168642	0.693736
																																			0.224844	0.715255		0.22086	0.714105		0.16868	0.694509
																																			0.224917	0.712489		0.220912	0.713911		0.168722	0.694699
																																			0.224978	0.710821		0.220953	0.714364		0.168757	0.695898
																																			0.225021	0.710932		0.221013	0.7129		0.168787	0.696649
																																			0.225074	0.7122		0.221056	0.711291		0.168821	0.697408
																																			0.225134	0.711486		0.221103	0.710268		0.168849	0.696858
																																			0.225183	0.709708		0.22115	0.708665		0.168883	0.694734
																																			0.225234	0.7113		0.221197	0.70751		0.168927	0.695246
																																			0.22528	0.712618		0.221243	0.70859		0.168965	0.696312
																																			0.225308	0.714993		0.221293	0.708976		0.168993	0.696925
																																			0.225371	0.713637		0.22134	0.709182		0.169032	0.69606
																																			0.225448	0.714643		0.221398	0.709845		0.169068	0.694956
																																			0.225489	0.71265		0.221448	0.707246		0.169106	0.695953
																																			0.22555	0.711961		0.221492	0.707723		0.169146	0.696325
																																			0.225599	0.713903		0.221531	0.707411		0.169181	0.696421
																																			0.225646	0.715122		0.221589	0.707386		0.16922	0.69639
																																			0.225694	0.715755		0.221633	0.707912		0.16925	0.697804
																																			0.225737	0.715865		0.22167	0.710319		0.169289	0.698311
																																			0.225799	0.717218		0.22172	0.70906		0.169329	0.700518
																																			0.22584	0.719518		0.221765	0.709406		0.169367	0.701594
																																			0.225874	0.719785		0.221813	0.70982		0.169402	0.702273
																																			0.225928	0.718566		0.221861	0.708925		0.169443	0.702158
																																			0.22598	0.721489		0.221901	0.709059		0.169476	0.702776
																																			0.226027	0.725951		0.221942	0.709022		0.169507	0.702996
																																			0.22609	0.72641		0.221995	0.709089		0.169544	0.701978
																																			0.22614	0.7252		0.222049	0.709722		0.169595	0.702533
																																			0.226193	0.721633		0.222107	0.708797		0.169632	0.70323
																																			0.226217	0.720205		0.222151	0.710774		0.169663	0.703729
																																			0.22626	0.720702		0.222196	0.711833		0.169708	0.704976
																																			0.226314	0.721448		0.222236	0.712668		0.16975	0.70616
																																			0.226358	0.722451		0.222271	0.711477		0.169791	0.707887
																																			0.226398	0.722319		0.222305	0.710633		0.16982	0.707836
																																			0.226433	0.720443		0.222335	0.712138		0.169852	0.706638
																																			0.226498	0.720346		0.222388	0.710939		0.169883	0.7047
																																			0.226556	0.719017		0.222436	0.709496		0.169918	0.701981
																																			0.226606	0.719662		0.222489	0.709233		0.169953	0.702047
																																			0.226658	0.72012		0.222553	0.709682		0.169979	0.703133
																																			0.226713	0.722126		0.222617	0.709537		0.170009	0.702065
																																			0.226759	0.720506		0.222668	0.710269		0.170047	0.702239
																																			0.226796	0.720046		0.222719	0.711333		0.170096	0.701424
																																			0.226843	0.719837		0.222767	0.710041		0.170131	0.699883
																																			0.226892	0.719216		0.222809	0.709504		0.170166	0.700041
																																			0.226938	0.71774		0.222844	0.707775		0.1702	0.701391
																																			0.22699	0.71696		0.222886	0.70657		0.170227	0.701894
																																			0.227027	0.715896		0.222942	0.705594		0.170264	0.700484
																																			0.227052	0.718259		0.222992	0.70521		0.170299	0.70024
																																			0.22709	0.715432		0.223046	0.706087		0.170337	0.700145
																																			0.22714	0.714213		0.223108	0.705827		0.170366	0.700974
																																			0.227184	0.712988		0.223147	0.705375		0.170405	0.699824
																																			0.227234	0.712672		0.223197	0.70476		0.170446	0.699472
																																			0.227281	0.712178		0.223244	0.706212		0.170479	0.700951
																																			0.227312	0.710733		0.223302	0.704684		0.170512	0.70107
																																			0.22737	0.71044		0.223344	0.702024		0.170545	0.7003
																																			0.227422	0.710827		0.223379	0.702254		0.170582	0.699463
																																			0.227477	0.711999		0.223435	0.701866		0.170617	0.699431
																																			0.227527	0.716479		0.223475	0.701049		0.17066	0.699576
																																			0.227567	0.717763		0.223519	0.700954		0.170699	0.699125
																																			0.227604	0.715457		0.223566	0.700025		0.170741	0.697904
																																			0.227653	0.713506		0.22361	0.701081		0.17078	0.696577
																																			0.227705	0.711847		0.223654	0.700459		0.170817	0.696867
																																			0.227747	0.708841		0.223706	0.699375		0.170846	0.698208
																																			0.227808	0.709764		0.223746	0.698287		0.170876	0.697348
																																			0.227859	0.710417		0.223788	0.699849		0.170914	0.695659
																																			0.227919	0.707827		0.223836	0.700657		0.170956	0.693713
																																			0.227957	0.703982		0.223887	0.70253		0.171	0.69465
																																			0.227985	0.703197		0.223934	0.701963		0.171047	0.694571
																																			0.22804	0.698585		0.223991	0.70171		0.171074	0.692813
																																			0.228112	0.698575		0.224049	0.702729		0.171106	0.69139
																																			0.228168	0.6975		0.224102	0.70313		0.171144	0.693398
																																			0.228204	0.694247		0.224152	0.704529		0.171175	0.69273
																																			0.228229	0.692699		0.2242	0.704494		0.171201	0.692702
																																			0.228273	0.690702		0.224236	0.704488		0.17124	0.692288
																																			0.228324	0.690901		0.224275	0.705768		0.171283	0.691728
																																			0.228373	0.686799		0.22432	0.704823		0.171312	0.693599
																																			0.228429	0.686747		0.224356	0.706188		0.171333	0.691136
																																			0.228476	0.684438		0.224401	0.70536		0.17136	0.691311
																																			0.228529	0.681409		0.224447	0.706523		0.171393	0.691256
																																			0.228582	0.677996		0.224493	0.707384		0.171433	0.68883
																																			0.228626	0.676592		0.22453	0.707524		0.171472	0.68934
																																			0.228681	0.673404		0.22457	0.706337		0.171511	0.690516
																																			0.228731	0.670596		0.224621	0.705733		0.171542	0.692607
																																			0.228773	0.668662		0.224669	0.706719		0.171573	0.691345
																																			0.228818	0.667571		0.224722	0.706698		0.171607	0.690379
																																			0.228854	0.667788		0.224767	0.706821		0.171645	0.690569
																																			0.228903	0.667611		0.224813	0.708102		0.171692	0.691291
																																			0.228953	0.668574		0.224863	0.706668		0.171727	0.690172
																																			0.229016	0.668616		0.224908	0.706437		0.17176	0.689759
																																			0.229047	0.66776		0.224946	0.706761		0.171795	0.690801
																																			0.229086	0.665247		0.224992	0.708476		0.171841	0.692857
																																			0.229114	0.665949		0.225027	0.709698		0.171883	0.694536
																																			0.22916	0.666879		0.225066	0.709398		0.171912	0.69387
																																			0.229205	0.665168		0.225112	0.711706		0.171935	0.694122
																																			0.229255	0.666342		0.225162	0.711981		0.171971	0.695616
																																			0.229306	0.666622		0.225208	0.712754		0.172008	0.696623
																																			0.229355	0.664865		0.225247	0.713919		0.172038	0.697796
																																			0.229402	0.664852		0.225293	0.714218		0.172075	0.698801
																																			0.229427	0.665234		0.225341	0.713772		0.172111	0.699169
																																			0.229458	0.66493		0.225395	0.712689		0.17215	0.699766
																																			0.22949	0.663171		0.225448	0.713301		0.172178	0.698484
																																			0.229534	0.665425		0.225499	0.71342		0.172209	0.697229
																																			0.229578	0.665116		0.225546	0.712355		0.172246	0.695406
																																			0.229629	0.66684		0.225589	0.712615		0.172284	0.695515
																																			0.229677	0.66931		0.22562	0.711913		0.172316	0.697609
																																			0.229726	0.670149		0.225668	0.711414		0.172348	0.697446
																																			0.229766	0.669888		0.225716	0.711555		0.172383	0.697678
																																			0.229808	0.673046		0.225755	0.712114		0.172411	0.699642
																																			0.229884	0.673383		0.225804	0.711505		0.172437	0.700337
																																			0.229951	0.673512		0.22585	0.712702		0.172466	0.701424
																																			0.229989	0.674225		0.225893	0.713126		0.172498	0.702841
																																			0.230041	0.677164		0.225942	0.710354		0.172529	0.704053
																																			0.230125	0.674001		0.225984	0.709265		0.172569	0.70529
																																			0.230181	0.676161		0.226031	0.708907		0.172601	0.707217
																																			0.230226	0.677395		0.226073	0.708005		0.172642	0.708034
																																			0.230282	0.677848		0.22611	0.71048		0.172681	0.708302
																																			0.23031	0.678494		0.226144	0.709854		0.172718	0.709588
																																			0.230353	0.680223		0.226191	0.708702		0.172747	0.711007
																																			0.230396	0.680042		0.226233	0.707319		0.172774	0.711827
																																			0.230447	0.678513		0.226287	0.70518		0.172816	0.710124
																																			0.230494	0.679342		0.226339	0.703591		0.17285	0.71178
																																			0.230537	0.67841		0.226383	0.702964		0.172884	0.711971
																																			0.230574	0.677076		0.226438	0.702919		0.172918	0.71335
																																			0.230598	0.678021		0.226485	0.701973		0.172955	0.714459
																																			0.230638	0.678877		0.226521	0.699652		0.172998	0.714255
																																			0.230671	0.678165		0.22657	0.698854		0.173024	0.714986
																																			0.230728	0.674361		0.226621	0.697497		0.173052	0.714648
																																			0.230773	0.67369		0.22667	0.696798		0.17308	0.717367
																																			0.230817	0.673062		0.226719	0.695728		0.173111	0.716805
																																			0.230858	0.675581		0.226768	0.694982		0.17315	0.716678
																																			0.230893	0.679809		0.226811	0.692212		0.173179	0.716676
																																			0.230947	0.680763		0.226845	0.69032		0.173218	0.715308
																																			0.231002	0.680005		0.226887	0.689416		0.173266	0.71453
																																			0.231041	0.680536		0.226943	0.688827		0.173299	0.714792
																																			0.231085	0.681177		0.22699	0.68865		0.173327	0.712126
																																			0.231128	0.681347		0.22703	0.685626		0.173359	0.71194
																																			0.231169	0.680698		0.227069	0.685819		0.173395	0.712234
																																			0.231219	0.682317		0.227105	0.684468		0.173437	0.711658
																																			0.23127	0.683625		0.22715	0.68496		0.173484	0.71124
																																			0.231329	0.68134		0.227194	0.683845		0.173523	0.709609
																																			0.231403	0.677853		0.227244	0.683921		0.173555	0.70692
																																			0.231443	0.679302		0.227299	0.682171		0.173576	0.705119
																																			0.231495	0.678838		0.227341	0.680754		0.173611	0.703271
																																			0.231532	0.677088		0.227378	0.679973		0.173659	0.703271
																																			0.231575	0.677519		0.227418	0.6793		0.173698	0.70315
																																			0.231615	0.678016		0.227471	0.678749		0.173728	0.698382
																																			0.231683	0.680223		0.227522	0.678526		0.173764	0.696681
																																			0.231734	0.679387		0.22757	0.677992		0.173803	0.696732
																																			0.231766	0.678206		0.227628	0.677437		0.17383	0.696821
																																			0.231812	0.68246		0.227668	0.675897		0.173857	0.69607
																																			0.23186	0.686665		0.227702	0.674042		0.17389	0.694406
																																			0.231906	0.689433		0.227753	0.673507		0.173927	0.693413
																																			0.231938	0.690163		0.227795	0.673748		0.173959	0.691352
																																			0.231967	0.690804		0.227841	0.674526		0.173998	0.689082
																																			0.232005	0.689788		0.227876	0.673198		0.174032	0.689366
																																			0.232069	0.691663		0.227923	0.672468		0.174075	0.687587
																																			0.232116	0.691111		0.227967	0.671835		0.174111	0.68663
																																			0.232166	0.688982		0.228009	0.671856		0.174151	0.685011
																																			0.23223	0.684787		0.228053	0.670563		0.174179	0.682985
																																			0.232269	0.680912		0.228101	0.67091		0.174221	0.681787
																																			0.232323	0.679413		0.228141	0.671443		0.174257	0.680811
																																			0.232367	0.676143		0.228175	0.671487		0.17429	0.679867
																																			0.232409	0.674257		0.228229	0.673171		0.174334	0.678481
																																			0.232468	0.675651		0.228279	0.671961		0.174364	0.675564
																																			0.232533	0.673331		0.228319	0.672798		0.174394	0.673446
																																			0.232575	0.671895		0.228365	0.672159		0.174424	0.672538
																																			0.232621	0.670107		0.228406	0.67257		0.174449	0.670798
																																			0.232689	0.671627		0.228445	0.671222		0.174481	0.67003
																																			0.232726	0.668289		0.228491	0.670604		0.174513	0.669181
																																			0.23278	0.66607		0.228541	0.671079		0.174552	0.670967
																																			0.232838	0.66479		0.228595	0.671333		0.174589	0.67263
																																			0.232876	0.663154		0.228641	0.672382		0.174635	0.670575
																																			0.232916	0.660891		0.228676	0.67226		0.174664	0.670281
																																			0.232937	0.657276		0.228715	0.676488		0.174693	0.66989
																																			0.232963	0.657475		0.228763	0.676762		0.174724	0.670255
																																			0.233002	0.655982		0.228809	0.677346		0.174764	0.669589
																																			0.23303	0.654764		0.22886	0.678002		0.174802	0.669073
																																			0.233069	0.651649		0.228911	0.676563		0.174832	0.669559
																																			0.233112	0.65426		0.228954	0.679139		0.17487	0.66874
																																			0.233157	0.653294		0.22899	0.679702		0.174913	0.670335
																																			0.233197	0.654578		0.229029	0.681181		0.174938	0.670508
																																			0.233234	0.655629		0.229081	0.682432		0.174973	0.669254
																																			0.233273	0.655036		0.229123	0.683373		0.175008	0.668172
																																			0.23332	0.656332		0.229171	0.684852		0.175045	0.668859
																																			0.233366	0.656817		0.229209	0.682975		0.175081	0.670932
																																			0.233408	0.657352		0.229251	0.683096		0.175111	0.671046
																																			0.233446	0.656075		0.229293	0.683417		0.175139	0.671349
																																			0.233477	0.655066		0.229341	0.683373		0.175177	0.671046
																																			0.233515	0.652044		0.229384	0.682956		0.175208	0.67289
																																			0.233563	0.650477		0.229419	0.683187		0.175234	0.671273
																																			0.233592	0.652951		0.229456	0.684602		0.175258	0.672721
																																			0.233639	0.654755		0.229501	0.684308		0.175289	0.673037
																																			0.233702	0.654537		0.229546	0.682461		0.175315	0.672786
																																			0.23376	0.652176		0.229599	0.682862		0.17534	0.673922
																																			0.233824	0.651483		0.229648	0.680022		0.175371	0.67419
																																			0.23387	0.650208		0.2297	0.67974		0.175404	0.673322
																																			0.233911	0.650699		0.229752	0.679635		0.175439	0.673561
																																			0.233973	0.652226		0.229791	0.676998		0.175472	0.674898
																																			0.234045	0.654502		0.229846	0.676053		0.175502	0.673841
																																			0.234079	0.655747		0.229895	0.67462		0.175531	0.672768
																																			0.234101	0.655719		0.229946	0.672424		0.175562	0.673358
																																			0.234139	0.655888		0.229994	0.671072		0.175589	0.67623
																																			0.234184	0.654459		0.230039	0.669689		0.175628	0.676356
																																			0.234242	0.654234		0.230078	0.6714		0.17567	0.677315
																																			0.234299	0.65283		0.230118	0.671331		0.175711	0.677957
																																			0.234345	0.654907		0.230164	0.671854		0.175739	0.677482
																																			0.234397	0.657829		0.230206	0.670637		0.175763	0.67856
																																			0.234436	0.657837		0.230251	0.669247		0.175793	0.67869
																																			0.234469	0.655618		0.230315	0.668266		0.175837	0.677042
																																			0.234515	0.656663		0.230368	0.66923		0.175873	0.677455
																																			0.234559	0.656805		0.2304	0.668165		0.175922	0.679511
																																			0.234622	0.656694		0.230438	0.667347		0.175959	0.679495
																																			0.234664	0.650856		0.230484	0.667858		0.175999	0.679584
																																			0.23471	0.65177		0.230509	0.666501		0.176027	0.679202
																																			0.234747	0.65293		0.23056	0.665229		0.176056	0.680509
																																			0.234788	0.650119		0.230594	0.663772		0.17609	0.681048
																																			0.234805	0.651788		0.230642	0.660009		0.176127	0.682793
																																			0.234859	0.651669		0.230685	0.658896		0.176163	0.683539
																																			0.234908	0.650649		0.230726	0.657891		0.176195	0.684006
																																			0.234945	0.650585		0.230772	0.657179		0.176225	0.682989
																																			0.234978	0.64905		0.230829	0.657823		0.176274	0.685561
																																			0.235018	0.650724		0.230866	0.656112		0.17631	0.685469
																																			0.235081	0.652061		0.230917	0.654802		0.17634	0.686783
																																			0.23513	0.651697		0.230957	0.654039		0.176366	0.686103
																																			0.235176	0.649365		0.230998	0.65265		0.176395	0.68621
																																			0.235213	0.650602		0.231039	0.652368		0.176425	0.686693
																																			0.235245	0.64905		0.231073	0.652117		0.176459	0.685421
																																			0.235281	0.647768		0.231109	0.652752		0.176498	0.684253
																																			0.235334	0.647508		0.231151	0.651614		0.176539	0.682472
																																			0.235391	0.649789		0.231189	0.651305		0.176578	0.683328
																																			0.235433	0.648782		0.231227	0.650651		0.176602	0.682854
																																			0.235467	0.646821		0.23127	0.649951		0.176627	0.682247
																																			0.235507	0.644002		0.231305	0.648309		0.176663	0.681335
																																			0.23555	0.642862		0.231345	0.647556		0.176696	0.680447
																																			0.235592	0.64133		0.23139	0.64616		0.176727	0.678458
																																			0.235632	0.638038		0.231436	0.646795		0.176761	0.678957
																																			0.23569	0.635976		0.231478	0.648233		0.176794	0.678884
																																			0.235744	0.637932		0.231515	0.649266		0.176828	0.678589
																																			0.2358	0.635283		0.231552	0.649785		0.176856	0.680284
																																			0.235836	0.632246		0.231584	0.650449		0.17689	0.679362
																																			0.235868	0.632182		0.231629	0.650228		0.176916	0.678631
																																			0.235902	0.630253		0.231678	0.649541		0.176949	0.681635
																																			0.23596	0.629891		0.231724	0.648469		0.176982	0.684226
																																			0.236014	0.632084		0.231774	0.648891		0.177018	0.684889
																																			0.236073	0.631789		0.231824	0.649398		0.177045	0.684928
																																			0.236108	0.631295		0.231858	0.649031		0.17708	0.684436
																																			0.236145	0.629461		0.231898	0.650417		0.177121	0.684838
																																			0.236179	0.627946		0.231946	0.650283		0.177146	0.685038
																																			0.236228	0.631447		0.232009	0.650895		0.177177	0.684514
																																			0.236269	0.635526		0.232046	0.649803		0.177208	0.683993
																																			0.236303	0.633666		0.232091	0.649175		0.177239	0.683891
																																			0.236328	0.631134		0.232127	0.65008		0.177271	0.68328
																																			0.236377	0.628927		0.232174	0.649296		0.177305	0.68378
																																			0.236412	0.627989		0.23221	0.650071		0.177341	0.684249
																																			0.236467	0.62527		0.232241	0.648749		0.177379	0.683469
																																			0.236503	0.626884		0.23228	0.649863		0.177405	0.681342
																																			0.236532	0.625216		0.232317	0.651551		0.177438	0.683126
																																			0.236583	0.623419		0.232363	0.650862		0.177481	0.68365
																																			0.236652	0.62248		0.232402	0.649615		0.177518	0.685635
																																			0.236676	0.621414		0.232437	0.648293		0.177555	0.687133
																																			0.236723	0.62226		0.232474	0.648484		0.17759	0.689051
																																			0.236775	0.622638		0.232525	0.649226		0.177626	0.688209
																																			0.236844	0.621468		0.232582	0.649389		0.177662	0.688504
																																			0.236894	0.622345		0.232632	0.646923		0.177685	0.687298
																																			0.236921	0.618475		0.232669	0.646799		0.177712	0.688393
																																			0.236957	0.618184		0.232707	0.645857		0.177746	0.689588
																																			0.237001	0.613859		0.232755	0.644089		0.177772	0.689982
																																			0.237047	0.613559		0.232805	0.643767		0.177806	0.69256
																																			0.237106	0.608672		0.232849	0.64359		0.177841	0.694432
																																			0.237165	0.613129		0.232891	0.644973		0.177878	0.69486
																																			0.237213	0.612639		0.232929	0.644975		0.177906	0.69476
																																			0.23726	0.610557		0.23297	0.644756		0.177928	0.694016
																																			0.237312	0.609847		0.233002	0.643026		0.17795	0.69424
																																			0.237362	0.610488		0.23304	0.642082		0.177978	0.694878
																																			0.237399	0.612066		0.23308	0.6403		0.178014	0.694702
																																			0.237432	0.609479		0.23313	0.639798		0.178051	0.696025
																																			0.237479	0.608349		0.233196	0.639758		0.178084	0.69862
																																			0.237526	0.608603		0.233242	0.637122		0.178117	0.69768
																																			0.237547	0.609124		0.233285	0.638579		0.17815	0.697867
																																			0.237571	0.604986		0.233336	0.637001		0.178182	0.700557
																																			0.237607	0.605495		0.233377	0.635858		0.178219	0.700192
																																			0.23766	0.604653		0.233415	0.634601		0.178253	0.700546
																																			0.237716	0.602562		0.233476	0.63063		0.178287	0.700762
																																			0.237755	0.605366		0.233534	0.628822		0.17832	0.702645
																																			0.237795	0.60661		0.233581	0.627652		0.178351	0.702041
																																			0.237832	0.606187		0.233614	0.627382		0.17838	0.701748
																																			0.237883	0.608592		0.233664	0.626459		0.178412	0.702812
																																			0.237917	0.610356		0.233715	0.625003		0.17846	0.70308
																																			0.237954	0.612784		0.233763	0.623294		0.178485	0.704522
																																			0.238009	0.614617		0.2338	0.620984		0.178517	0.704161
																																			0.238054	0.613173		0.233834	0.619062		0.178553	0.705741
																																			0.238088	0.610899		0.233868	0.617133		0.178581	0.704782
																																			0.238118	0.609439		0.233907	0.616986		0.178608	0.705732
																																			0.238152	0.612851		0.233947	0.615773		0.178637	0.706138
																																			0.238202	0.612158		0.233986	0.613494		0.178667	0.705295
																																			0.238252	0.610433		0.234023	0.612568		0.178708	0.705329
																																			0.238304	0.611409		0.234068	0.612096		0.17874	0.704707
																																			0.238352	0.608343		0.234111	0.610539		0.178774	0.706011
																																			0.238405	0.614156		0.234147	0.60964		0.178804	0.704019
																																			0.238453	0.61284		0.234197	0.608161		0.17884	0.705552
																																			0.238485	0.611321		0.234237	0.60841		0.178883	0.705772
																																			0.238548	0.610613		0.234282	0.609416		0.178922	0.707536
																																			0.238601	0.61413		0.234321	0.608248		0.17896	0.706389
																																			0.238637	0.614045		0.234368	0.61005		0.178989	0.706257
																																			0.238676	0.615684		0.234403	0.608054		0.179015	0.706595
																																			0.238718	0.615415		0.234453	0.605255		0.17904	0.706746
																																			0.238758	0.610772		0.234498	0.604017		0.179065	0.70887
																																			0.238794	0.605451		0.234537	0.604084		0.179094	0.710379
																																			0.238835	0.606071		0.234582	0.603633		0.179124	0.709231
																																			0.238892	0.602656		0.234616	0.602673		0.179162	0.710984
																																			0.238961	0.599441		0.23465	0.602903		0.179204	0.712406
																																			0.239012	0.597487		0.234685	0.604179		0.179244	0.713066
																																			0.239054	0.593634		0.234721	0.601684		0.179278	0.714577
																																			0.239092	0.594875		0.234775	0.599089		0.179307	0.714289
																																			0.239139	0.595307		0.234821	0.600241		0.179343	0.714519
																																			0.239189	0.590415		0.234868	0.599935		0.179379	0.711825
																																			0.239226	0.586209		0.234906	0.600304		0.179408	0.711803
																																			0.239255	0.585752		0.234951	0.600601		0.179433	0.70976
																																			0.239282	0.587834		0.235002	0.59909		0.179465	0.709096
																																			0.239308	0.58223		0.235043	0.598934		0.179492	0.708527
																																			0.23934	0.578396		0.235085	0.598511		0.179521	0.710229
																																			0.239386	0.574923		0.235123	0.596899		0.179561	0.709372
																																			0.239443	0.57276		0.235176	0.59702		0.179592	0.71
																																			0.23949	0.571347		0.235217	0.598824		0.179628	0.709396
																																			0.239529	0.570446		0.235253	0.59824		0.179657	0.710164
																																			0.239575	0.570375		0.235299	0.597692		0.179687	0.709065
																																			0.2396	0.56618		0.235352	0.596802		0.17972	0.708619
																																			0.239651	0.565432		0.235391	0.598898		0.179755	0.709466
																																			0.239727	0.56371		0.235423	0.597461		0.179799	0.709871
																																			0.239767	0.559851		0.235465	0.596462		0.179825	0.710955
																																			0.239807	0.551241		0.235504	0.596733		0.179853	0.70994
																																			0.239842	0.54706		0.235543	0.596633		0.179884	0.711844
																																			0.239877	0.543541		0.23558	0.598422		0.179925	0.712199
																																			0.239907	0.543699		0.235623	0.600189		0.179971	0.713425
																																			0.239958	0.543045		0.235671	0.599896		0.180001	0.714905
																																			0.239996	0.540119		0.235711	0.60209		0.180041	0.715719
																																			0.240046	0.543338		0.235745	0.601694		0.180076	0.716968
																																			0.240086	0.542879		0.235793	0.602376		0.180101	0.716064
																																			0.240131	0.538622		0.235829	0.601593		0.180123	0.717263
																																			0.240157	0.537203		0.235865	0.601617		0.180154	0.715827
																																			0.240198	0.538136		0.235896	0.599513		0.180184	0.717648
																																			0.240244	0.533958		0.235937	0.597967		0.180219	0.718935
																																			0.240287	0.534563		0.235969	0.598581		0.180253	0.717674
																																			0.240328	0.534388		0.236015	0.598587		0.180278	0.716955
																																			0.240372	0.533824		0.236063	0.601151		0.180312	0.716707
																																			0.24041	0.534514		0.236117	0.600029		0.180341	0.716492
																																			0.240455	0.532639		0.236159	0.598283		0.180373	0.717125
																																			0.24049	0.536845		0.236193	0.596067		0.180395	0.718209
																																			0.240535	0.535937		0.236227	0.596196		0.180425	0.717684
																																			0.240576	0.531574		0.236267	0.594998		0.180455	0.719185
																																			0.240621	0.527991		0.236312	0.594776		0.180491	0.719175
																																			0.240678	0.527225		0.236354	0.59525		0.180512	0.720718
																																			0.240724	0.52304		0.2364	0.593114		0.180537	0.721148
																																			0.240763	0.525543		0.236445	0.593644		0.180564	0.720591
																																			0.240801	0.521498		0.236488	0.592635		0.180599	0.721277
																																			0.240838	0.520701		0.236527	0.592436		0.180631	0.721422
																																			0.240876	0.520612		0.236567	0.5919		0.180661	0.721485
																																			0.240919	0.515782		0.236604	0.588047		0.180694	0.721915
																																			0.240944	0.515146		0.236642	0.58873		0.18073	0.723474
																																			0.240964	0.512688		0.236685	0.591965		0.180756	0.723538
																																			0.240992	0.512392		0.236731	0.593354		0.180778	0.723248
																																			0.241034	0.510722		0.236779	0.592388		0.18081	0.723633
																																			0.241092	0.508017		0.236834	0.590393		0.180852	0.725873
																																			0.241149	0.508885		0.236868	0.588359		0.180878	0.724784
																																			0.241184	0.505275		0.236904	0.5871		0.180901	0.726255
																																			0.241217	0.506819		0.236951	0.585971		0.180938	0.726379
																																			0.241274	0.505487		0.236992	0.586211		0.180979	0.727339
																																			0.241323	0.505551		0.237025	0.586551		0.181017	0.728317
																																			0.241374	0.503899		0.237061	0.58609		0.181053	0.728321
																																			0.241417	0.507582		0.237111	0.584469		0.181082	0.727904
																																			0.241451	0.501558		0.237154	0.58285		0.181124	0.731685
																																			0.241489	0.501678		0.237188	0.583549		0.181158	0.732228
																																			0.241531	0.503103		0.237233	0.581999		0.181181	0.733008
																																			0.241588	0.501742		0.237278	0.582798		0.181202	0.734346
																																			0.24163	0.498576		0.237322	0.583027		0.181238	0.735277
																																			0.241664	0.501182		0.237359	0.582646		0.181264	0.734871
																																			0.241707	0.501421		0.237396	0.581571		0.181296	0.734246
																																			0.241746	0.501931		0.237435	0.579788		0.181325	0.731753
																																			0.241779	0.503876		0.237475	0.57961		0.181353	0.7322
																																			0.241822	0.502219		0.237509	0.576845		0.181389	0.733499
																																			0.241856	0.503347		0.237548	0.577861		0.181419	0.731291
																																			0.241918	0.504478		0.237589	0.578458		0.181449	0.730458
																																			0.241972	0.503088		0.237636	0.577611		0.181476	0.73105
																																			0.242011	0.50362		0.237669	0.578175		0.181514	0.731986
																																			0.242036	0.503723		0.237707	0.578704		0.181547	0.730699
																																			0.242055	0.500832		0.237742	0.576458		0.181574	0.731351
																																			0.242082	0.504459		0.237781	0.574323		0.181611	0.730788
																																			0.242144	0.503543		0.237829	0.573661		0.181637	0.73009
																																			0.242212	0.503736		0.237876	0.573012		0.181666	0.729583
																																			0.242242	0.502123		0.237914	0.571706		0.1817	0.728449
																																			0.242278	0.502353		0.237957	0.571718		0.181732	0.728319
																																			0.242331	0.507637		0.237993	0.571342		0.181761	0.728542
																																			0.242375	0.510136		0.238035	0.571668		0.181794	0.728894
																																			0.242407	0.513378		0.238084	0.570845		0.181823	0.728228
																																			0.242442	0.508218		0.238131	0.5691		0.181854	0.727566
																																			0.242497	0.507559		0.238178	0.572471		0.181889	0.72778
																																			0.242548	0.510819		0.238225	0.572483		0.181925	0.728442
																																			0.242595	0.513537		0.238272	0.572113		0.181949	0.728871
																																			0.242626	0.517098		0.238323	0.570964		0.181973	0.72935
																																			0.242669	0.513936		0.238366	0.571802		0.182002	0.72905
																																			0.242711	0.512599		0.238398	0.572252		0.182028	0.72872
																																			0.242768	0.512268		0.238432	0.571845		0.182055	0.729184
																																			0.242829	0.510656		0.238473	0.572025		0.182093	0.727887
																																			0.242856	0.507841		0.238513	0.571347		0.182121	0.728787
																																			0.24289	0.508306		0.238556	0.571096		0.182152	0.728362
																																			0.242923	0.505284		0.238595	0.572367		0.18219	0.728419
																																			0.242969	0.504326		0.238633	0.574974		0.182223	0.728825
																																			0.243025	0.506011		0.238677	0.574771		0.182253	0.726834
																																			0.243077	0.50651		0.23872	0.572178		0.18228	0.724664
																																			0.243111	0.50203		0.238757	0.572303		0.182309	0.726041
																																			0.243167	0.502628		0.238797	0.570949		0.182348	0.725302
																																			0.243192	0.503442		0.238838	0.568389		0.182381	0.723852
																																			0.24321	0.504857		0.238874	0.564469		0.182415	0.723073
																																			0.243256	0.511301		0.238909	0.566208		0.182449	0.721873
																																			0.2433	0.511411		0.238944	0.568244		0.182475	0.722299
																																			0.243339	0.508637		0.238981	0.567198		0.182503	0.722252
																																			0.243386	0.513036		0.239016	0.567766		0.182536	0.723547
																																			0.243446	0.515654		0.239058	0.565736		0.182575	0.721603
																																			0.243486	0.511844		0.239108	0.564294		0.182601	0.723442
																																			0.243526	0.506129		0.239143	0.563686		0.182633	0.723741
																																			0.243564	0.507017		0.239186	0.565056		0.182662	0.724377
																																			0.24361	0.509111		0.239231	0.563864		0.182696	0.723262
																																			0.243661	0.510931		0.239283	0.565169		0.182732	0.725787
																																			0.243702	0.511074		0.239318	0.563145		0.182761	0.724309
																																			0.243726	0.513757		0.239354	0.559966		0.182796	0.725389
																																			0.243749	0.513956		0.239394	0.559083		0.182836	0.724281
																																			0.243787	0.515166		0.239436	0.557941		0.182872	0.724444
																																			0.243846	0.5149		0.239476	0.558535		0.1829	0.726732
																																			0.243893	0.513433		0.239507	0.555466		0.182936	0.728033
																																			0.243941	0.511881		0.239552	0.553657		0.182974	0.729436
																																			0.243995	0.511875		0.239599	0.5539		0.183004	0.729079
																																			0.244028	0.51756		0.239647	0.553155		0.183028	0.730075
																																			0.244063	0.519765		0.239689	0.552613		0.183051	0.729271
																																			0.244088	0.521994		0.239728	0.548984		0.183072	0.729156
																																			0.244136	0.522028		0.239767	0.546572		0.183099	0.729198
																																			0.244192	0.52084		0.23981	0.54729		0.183135	0.728381
																																			0.244249	0.522435		0.239848	0.545087		0.183164	0.729046
																																			0.24429	0.517059		0.23988	0.541455		0.183205	0.728858
																																			0.244317	0.517448		0.239925	0.540004		0.18324	0.72964
																																			0.244356	0.519141		0.23998	0.53877		0.183274	0.728807
																																			0.244386	0.519233		0.240019	0.538224		0.183305	0.730057
																																			0.244422	0.518269		0.24006	0.538201		0.183341	0.729408
																																			0.24448	0.522038		0.240102	0.538883		0.18337	0.72875
																																			0.244526	0.519234		0.240155	0.538634		0.183399	0.729711
																																			0.244559	0.51721		0.240191	0.537361		0.183433	0.729375
																																			0.244615	0.515176		0.240241	0.532843		0.183459	0.731898
																																			0.244649	0.51624		0.240275	0.531375		0.183498	0.732665
																																			0.244707	0.517589		0.240304	0.529975		0.183531	0.732526
																																			0.244754	0.513092		0.240335	0.529314		0.183559	0.73287
																																			0.244781	0.511016		0.240367	0.52717		0.183587	0.734162
																																			0.244808	0.512656		0.240411	0.525533		0.183619	0.734004
																																			0.244846	0.51143		0.240446	0.525929		0.183656	0.735072
[truncated: 59,128 more rows]

## Sheet: Data Fig. S12
Data for Fig. S12
Vol (ml)	UV280 (mAU)
0	-51.3129
0.167	-37.5669
0.333	-51.8464
0.5	-52.3932
0.666	-53.7387
0.833	-54.4896
0.999	-54.9282
1.166	-55.1365
1.332	-55.2409
1.498	-55.3136
1.665	-55.3581
1.831	-55.4074
1.998	-55.4368
2.164	-55.4585
2.331	-55.4859
2.497	-55.5138
2.664	-55.5258
2.83	-55.5447
2.997	-55.5558
3.163	-55.5673
3.329	-55.5876
3.496	-55.5972
3.662	-55.6097
3.829	-55.6162
3.995	-55.6175
4.162	-55.6266
4.328	-55.6295
4.495	-55.631
4.661	-55.636
4.827	-55.6403
4.994	-55.6414
5.16	-55.6344
5.327	-55.6398
5.493	-55.6347
5.66	0.00269983
5.826	0.00818546
5.993	0.0102204
6.159	0.0155637
6.326	0.040944
6.492	0.0490793
6.658	0.041867
6.825	0.0381864
6.991	0.0144937
7.158	0.00150188
7.324	-0.0164801
7.491	-0.0382645
7.657	-0.0562131
7.824	-0.0721207
7.99	-0.0943967
8.157	-0.111124
8.323	-0.132631
8.489	-0.151117
8.656	-0.164648
8.822	-0.191836
8.989	-0.211429
9.155	-0.235468
9.322	-0.255852
9.488	-0.281416
9.655	-0.310085
9.821	-0.328901
9.987	-0.352667
10.154	-0.379979
10.32	-0.41179
10.487	-0.434893
10.653	-0.467005
10.82	-0.480861
10.986	-0.505805
11.153	-0.516385
11.319	-0.531506
11.486	-0.532075
11.652	-0.538093
11.818	-0.546719
11.985	-0.541975
12.151	-0.53678
12.318	-0.539637
12.484	-0.538139
12.651	-0.537509
12.817	-0.538044
12.984	-0.526191
13.15	-0.531039
13.316	-0.529995
13.483	-0.524774
13.649	-0.521277
13.816	-0.513706
13.982	-0.512207
14.149	-0.500152
14.315	-0.491318
14.482	-0.491205
14.648	-0.48014
14.815	-0.469747
14.981	-0.464022
15.147	-0.451638
15.314	-0.438719
15.48	-0.435552
15.647	-0.419598
15.813	-0.409581
15.98	-0.400414
16.146	-0.391126
16.313	-0.377056
16.479	-0.367465
16.646	-0.348523
16.812	-0.337777
16.978	-0.319894
17.145	-0.305467
17.311	-0.300906
17.478	-0.294571
17.644	-0.295922
17.811	-0.302722
17.977	-0.315687
18.144	-0.325702
18.31	-0.333421
18.476	-0.344995
18.643	-0.360708
18.809	-0.372999
18.976	-0.389934
19.142	-0.405751
19.309	-0.425515
19.475	-0.438237
19.642	-0.454709
19.808	-0.473964
19.975	-0.490065
20.141	-0.509094
20.307	-0.529082
20.474	-0.543273
20.64	-0.557968
20.807	-0.581236
20.973	-0.595897
21.14	-0.619811
21.306	-0.64196
21.473	-0.667595
21.639	-0.681304
21.805	-0.691118
21.972	-0.700816
22.138	-0.704474
22.305	-0.701307
22.471	-0.707679
22.638	-0.700572
22.804	-0.696268
22.971	-0.692914
23.137	-0.691845
23.304	-0.68076
23.47	-0.673743
23.636	-0.66994
23.803	-0.668423
23.969	-0.652782
24.136	-0.653302
24.302	-0.646568
24.469	-0.635433
24.635	-0.62931
24.802	-0.621611
24.968	-0.61337
25.135	-0.601781
25.301	-0.587738
25.467	-0.576679
25.634	-0.555904
25.8	-0.517291
25.967	-0.528578
26.133	-0.526523
26.3	-0.509726
26.466	-0.489354
26.633	-0.473859
26.799	-0.444739
26.965	-0.431114
27.132	-0.407405
27.298	-0.396731
27.465	-0.385737
27.631	-0.378114
27.798	-0.381077
27.964	-0.38478
28.131	-0.389368
28.297	-0.401244
28.464	-0.413071
28.63	-0.421397
28.796	-0.432846
28.963	-0.448075
29.129	-0.458451
29.296	-0.474316
29.462	-0.461116
29.629	-0.456483
29.795	-0.473507
29.962	-0.489283
30.128	-0.503893
30.294	-0.511599
30.461	-0.529716
30.627	-0.542175
30.794	-0.545963
30.96	-0.558579
31.127	-0.577119
31.293	-0.594234
31.46	-0.602622
31.626	-0.626057
31.793	-0.630897
31.959	-0.64629
32.125	-0.658688
32.292	-0.658248
32.458	-0.65859
32.625	-0.652583
32.791	-0.64976
32.958	-0.640352
33.124	-0.62419
33.291	-0.593741
33.457	-0.565538
33.623	-0.562289
33.79	-0.537927
33.956	-0.522019
34.123	-0.492399
34.289	-0.466446
34.456	-0.436381
34.622	-0.402285
34.789	-0.377701
34.955	-0.345191
35.122	-0.315505
35.288	-0.281594
35.454	-0.251615
35.621	-0.215804
35.787	-0.176375
35.954	-0.140508
36.12	-0.098676
36.287	-0.0553713
36.453	-0.0194106
36.62	0.0252122
36.786	0.0490641
36.953	0.0741845
37.119	0.100109
37.285	0.115573
37.452	0.15624
37.618	0.222333
37.785	0.230768
37.951	0.277032
38.118	0.339391
38.284	0.36994
38.451	0.422519
38.617	0.500283
38.783	0.62284
38.95	0.788514
39.116	1.02896
39.283	1.37655
39.449	1.8646
39.616	2.52376
39.782	3.39682
39.949	4.5355
40.115	5.98082
40.282	7.79425
40.448	9.99522
40.614	12.6551
40.781	15.8028
40.947	19.4981
41.114	23.7831
41.28	28.7136
41.447	34.3643
41.613	40.7917
41.78	48.1074
41.946	56.3999
42.112	65.7153
42.279	76.0817
42.445	87.4946
42.612	99.9477
42.778	113.274
42.945	127.259
43.111	141.544
43.278	155.755
43.444	169.577
43.611	182.772
43.777	195.092
43.943	206.467
44.11	216.699
44.276	225.78
44.443	233.623
44.609	240.313
44.776	245.87
44.942	250.349
45.109	253.805
45.275	256.248
45.442	257.765
45.608	258.322
45.774	257.992
45.941	256.755
46.107	254.618
46.274	251.531
46.44	247.496
46.607	242.452
46.773	236.394
46.94	229.256
47.106	221.072
47.272	211.871
47.439	201.765
47.605	190.863
47.772	179.35
47.938	167.451
48.105	155.363
48.271	143.34
48.438	131.554
48.604	120.227
48.771	109.523
48.937	99.5246
49.103	90.2828
49.27	81.86
49.436	74.3592
49.603	67.7387
49.769	61.9714
49.936	57.0239
50.102	52.7869
50.269	49.1688
50.435	46.1245
50.601	43.5861
50.768	41.4912
50.934	39.8007
51.101	38.4806
51.267	37.5088
51.434	36.8556
51.6	36.498
51.767	36.4332
51.933	36.6471
52.1	37.1283
52.266	37.8832
52.432	38.8833
52.599	40.1486
52.765	41.685
52.932	43.5048
53.098	45.5765
53.265	47.9539
53.431	50.6851
53.598	53.7949
53.764	57.2736
53.931	61.2211
54.097	65.7264
54.263	70.9452
54.43	77.1852
54.596	84.9348
54.763	94.9262
54.929	108.186
55.096	125.88
55.262	148.972
55.429	177.462
55.595	209.773
55.761	243.577
55.928	276.617
56.094	307.209
56.261	334.621
56.427	358.62
56.594	379.34
56.76	396.969
56.927	411.606
57.093	423.564
57.26	432.778
57.426	439.653
57.592	444.238
57.759	446.813
57.925	447.377
58.092	446.226
58.258	443.47
58.425	439.48
58.591	434.301
58.758	428.015
58.924	420.645
59.09	412.481
59.257	403.564
59.423	393.962
59.59	383.621
59.756	372.946
59.923	362.044
60.089	350.964
60.256	339.764
60.422	328.592
60.589	317.452
60.755	306.412
60.921	295.485
61.088	284.734
61.254	274.185
61.421	263.889
61.587	254.925
61.754	246.501
61.92	238.447
62.087	229.124
62.253	221.474
62.419	212.069
62.586	202.925
62.752	194.252
62.919	186.048
63.085	178.543
63.252	171.553
63.418	164.911
63.585	158.592
63.751	152.508
63.918	146.756
64.084	141.243
64.25	136.002
64.417	130.97
64.583	126.156
64.75	121.579
64.916	117.236
65.083	113.078
65.249	109.105
65.416	105.37
65.582	101.793
65.749	98.419
65.915	95.1895
66.081	92.1021
66.248	89.1415
66.414	86.3214
66.581	83.5931
66.747	80.9863
66.914	78.4881
67.08	76.0833
67.247	73.7799
67.413	71.5571
67.579	69.4238
67.746	67.3897
67.912	65.4248
68.079	63.5323
68.245	61.7195
68.412	59.9701
68.578	58.2863
68.745	56.6677
68.911	55.109
69.078	53.604
69.244	52.1532
69.41	50.7535
69.577	49.398
69.743	48.0797
69.91	46.8309
70.076	45.6067
70.243	44.4308
70.409	43.2802
70.576	42.1768
70.742	41.0971
70.908	40.0623
71.075	39.0496
71.241	38.0737
71.408	37.126
71.574	36.189
71.741	35.2761
71.907	34.3703
72.074	33.4891
72.24	32.6357
72.407	31.8088
72.573	31.0309
72.739	30.2584
72.906	29.4904
73.072	28.7205
73.239	27.9832
73.405	27.2749
73.572	26.5837
73.738	25.8992
73.905	25.2424
74.071	24.5934
74.238	23.9552
74.404	23.338
74.57	22.7231
74.737	22.1307
74.903	21.539
75.07	20.9622
75.236	20.3951
75.403	19.8479
75.569	19.3031
75.736	18.7646
75.902	18.2518
76.068	17.75
76.235	17.2706
76.401	16.8
76.568	16.3378
76.734	15.8884
76.901	15.4429
77.067	15.0117
77.234	14.5954
77.4	14.1767
77.567	13.7608
77.733	13.3516
77.899	12.9532
78.066	12.5615
78.232	12.1911
78.399	11.8218
78.565	11.4637
78.732	11.1185
78.898	10.7838
79.065	10.4624
79.231	10.1557
79.397	9.86319
79.564	9.5832
79.73	9.319
79.897	9.07488
80.063	8.8459
80.23	8.63491
80.396	8.44695
80.563	8.26985
80.729	8.1178
80.896	7.98839
81.062	7.87288
81.228	7.77688
81.395	7.70606
81.561	7.65329
81.728	7.61836
81.894	7.59839
82.061	7.58635
82.227	7.59618
82.394	7.6109
82.56	7.6352
82.727	7.67614
82.893	7.73019
83.059	7.7976
83.226	7.8769
83.392	7.96929
83.559	8.07001
83.725	8.17771
83.892	8.29664
84.058	8.42911
84.225	8.56351
84.391	8.70439
84.557	8.85889
84.724	9.01678
84.89	9.18616
85.057	9.36206
85.223	9.54301
85.39	9.73221
85.556	9.92727
85.723	10.1354
85.889	10.3425
86.056	10.5531
86.222	10.7835
86.388	11.0123
86.555	11.2574
86.721	11.509
86.888	11.7639
87.054	12.0295
87.221	12.3158
87.387	12.5943
87.554	12.869
87.72	13.1524
87.886	13.4415
88.053	13.7375
88.219	14.0301
88.386	14.3284
88.552	14.6254
88.719	14.9248
88.885	15.2205
89.052	15.5187
89.218	15.8129
89.385	16.1082
89.551	16.4064
89.717	16.696
89.884	16.9777
90.05	17.2783
90.217	17.5596
90.383	17.8127
90.55	18.0871
90.716	18.3369
90.883	18.5792
91.049	18.8174
91.215	19.0427
91.382	19.2587
91.548	19.4613
91.715	19.6454
91.881	19.816
92.048	19.9607
92.214	20.0929
92.381	20.2025
92.547	20.2751
92.714	20.3266
92.88	20.3555
93.046	20.353
93.213	20.3241
93.379	20.2704
93.546	20.1892
93.712	20.0813
93.879	19.9484
94.045	19.7885
94.212	19.6041
94.378	19.3923
94.545	19.1591
94.711	18.9006
94.877	18.6116
95.044	18.3043
95.21	17.9821
95.377	17.6371
95.543	17.2693
95.71	16.8897
95.876	16.4905
96.043	16.0657
96.209	15.6441
96.375	15.2113
96.542	14.7876
96.708	14.3583
96.875	13.9244
97.041	13.5006
97.208	13.0695
97.374	12.649
97.541	12.2299
97.707	11.8147
97.874	11.4132
98.04	11.0112
98.206	10.637
98.373	10.2743
98.539	9.91923
98.706	9.58564
98.872	9.27144
99.039	8.9807
99.205	8.72142
99.372	8.4788
99.538	8.27119
99.704	8.08327
99.871	7.92832
100.037	7.80615
100.204	7.71331
100.37	7.66207
100.537	7.63603
100.703	7.65595
100.87	7.70848
101.036	7.79667
101.203	7.92342
101.369	8.07671
101.535	8.27492
101.702	8.50457
101.868	8.76077
102.035	9.05887
102.201	9.38074
102.368	9.72056
102.534	10.0929
102.701	10.4912
102.867	10.9171
103.034	11.3713
103.2	11.8526
103.366	12.3558
103.533	12.8916
103.699	13.4556
103.866	14.0441
104.032	14.6579
104.199	15.2976
104.365	15.9525
104.532	16.6462
104.698	17.37
104.864	18.1252
105.031	18.9206
105.197	19.7615
105.364	20.6166
105.53	21.5135
105.697	22.463
105.863	23.4345
106.03	24.4341
106.196	25.472
106.363	26.5205
106.529	27.6003
106.695	28.6495
106.862	29.7162
107.028	30.7521
107.195	31.759
107.361	32.7302
107.528	33.6631
107.694	34.5315
107.861	35.3525
108.027	36.1065
108.193	36.797
108.36	37.42
108.526	37.9805
108.693	38.4584
108.859	38.8621
109.026	39.193
109.192	39.4434
109.359	39.6173
109.525	39.6863
109.692	39.671
109.858	39.5507
110.024	39.3308
110.191	39.0217
110.357	38.5922
110.524	38.0704
110.69	37.4452
110.857	36.754
111.023	35.9758
111.19	35.1046
111.356	34.1547
111.522	33.1796
111.689	32.1495
111.855	31.0859
112.022	29.9999
112.188	28.8851
112.355	27.7712
112.521	26.638
112.688	25.4975
112.854	24.3496
113.021	23.1964
113.187	22.0342
113.353	20.8711
113.52	19.7256
113.686	18.5912
113.853	17.4717
114.019	16.3798
114.186	15.3187
114.352	14.2727
114.519	13.2628
114.685	12.2937
114.852	11.3449
115.018	10.4538
115.184	9.61296
115.351	8.81759
115.517	8.07762
115.684	7.40035
115.85	6.76755
116.017	6.18292
116.183	5.6666
116.35	5.19588
116.516	4.91348
116.682	4.6166
116.849	4.3453
117.015	4.02885
117.182	3.71979
117.348	3.44489
117.515	3.22053
117.681	3.02725
117.848	2.85978
118.014	2.71586
118.181	2.58947
118.347	2.477
118.513	2.38392
118.68	2.30369
118.846	2.24038
119.013	2.19173
119.179	2.15457
119.346	2.13986
119.512	2.13837
119.679	2.16091
119.845	2.19228
120.011	2.24366
120.178	2.3164
120.344	2.40958
120.511	2.50332
120.677	2.6054
120.844	2.7167
121.01	2.85222
121.177	2.99056
121.343	3.13425
121.51	3.27758
121.676	3.43143
121.842	3.58149
122.009	3.73018
122.175	3.87077
122.342	4.00003
122.508	4.11799
122.675	4.22279
122.841	4.32237
123.008	4.41446
123.174	4.48614
123.341	4.5536
123.507	4.6069
123.673	4.64514
123.84	4.66556
124.006	4.67357
124.173	4.66995
124.339	4.64599
124.506	4.60608
124.672	4.55283
124.839	4.48445
125.005	4.39723
125.171	4.29805
125.338	4.1852
125.504	4.05858
125.671	3.91509
125.837	3.76682
126.004	3.6028
126.17	3.44155
126.337	3.26948
126.503	3.09874
126.67	2.93059
126.836	2.75747
127.002	2.5917
127.169	2.42117
127.335	2.25476
127.502	2.09307
127.668	1.93397
127.835	1.77649
128.001	1.62826
128.168	1.48699
128.334	1.34261
128.5	1.22114
128.667	1.09554
128.833	0.985063
129	0.882241
129.166	0.786198
129.333	0.699611
129.499	0.614162
129.666	0.54674
129.832	0.483782
129.999	0.430359
130.165	0.379321
130.331	0.336847
130.498	0.304528
130.664	0.275247
130.831	0.248241
130.997	0.228127
131.164	0.212288
131.33	0.200417
131.497	0.186015
131.663	0.176251
131.829	0.178025
131.996	0.169797
132.162	0.163734
132.329	0.158349
132.495	0.143319
132.662	0.131077
132.828	0.10845
132.995	0.0913819
133.161	0.0596931
133.328	0.0357654
133.494	0.00889383
133.66	-0.018361
133.827	-0.0416785
133.993	-0.0641811
134.16	-0.089549
134.326	-0.116303
134.493	-0.146729
134.659	-0.175627
134.826	-0.202465
134.992	-0.233793
135.159	-0.267168
135.325	-0.301036
135.491	-0.333467
135.658	-0.369302
135.824	-0.404943
135.991	-0.441591
136.157	-0.476913
136.324	-0.512447
136.49	-0.54016
136.657	-0.57326
136.823	-0.593202
136.989	-0.605953
137.156	-0.62317
137.322	-0.630071
137.489	-0.637838
137.655	-0.647509
137.822	-0.65427
137.988	-0.655493
138.155	-0.657326

## Sheet: Data Fig. S15
Data for Fig. S15A							Data for Fig. S15B							Data for Fig. S15C							Data for Fig. S15D							Data for Fig. S15E							Data for Fig. S15F
																																			neck C12			neck C6			neck/tail C6			channel DNA C1
resolution (1/Å)	FSC unmasked	FSC corrected	FSC masked	FSC randomized			resolution (1/Å)	FSC unmasked	FSC corrected	FSC masked	FSC randomized			resolution (1/Å)	FSC unmasked	FSC corrected	FSC masked	FSC randomized			resolution (1/Å)	FSC unmasked	FSC corrected	FSC masked	FSC randomized			resolution (1/Å)	FSC unmasked	FSC corrected	FSC masked	FSC randomized			resolution (1/Å)	FSC masked map-to-model		resolution (1/Å)	FSC masked map-to-model		resolution (1/Å)	FSC masked map-to-model		resolution (1/Å)	FSC masked map-to-model
0.001001	1	1	1	1			0.001001	1	1	1	1			0.001001	1	1	1	1			0.001001	1	1	1	1			0.001001	1	1	1	1			0.0142079	0.840058		0.0214667	0.782619		0.0120227	0.785225		0.0175479	0.792164
0.002464	0.999993	0.999999	0.999999	0.999999			0.003285	0.999995	0.999984	0.999984	0.999984			0.002464	0.999991	1	1	1			0.002464	0.999834	0.999996	0.999996	0.999997			0.002274	0.999956	0.999988	0.999988	0.999989			0.0219151	0.839092		0.0258503	0.783235		0.017723	0.783505		0.0226852	0.791571
0.004927	0.999983	0.999987	0.999987	0.999988			0.00657	0.999941	0.999916	0.999916	0.999916			0.004927	0.99991	0.999661	0.999661	0.999665			0.004927	0.999822	0.999958	0.999958	0.999963			0.004548	0.999798	0.99997	0.99997	0.99997			0.0258871	0.838405		0.028885	0.78432		0.0207884	0.784171		0.0259522	0.791618
0.007391	0.999944	0.999687	0.999687	0.999683			0.009855	0.999857	0.999934	0.999934	0.999934			0.007391	0.999599	0.999785	0.999785	0.999784			0.007391	0.999443	0.999871	0.999871	0.999879			0.006823	0.99942	0.999831	0.999831	0.999831			0.0291115	0.837994		0.0316196	0.785867		0.0233126	0.782405		0.0288399	0.790461
0.009855	0.999884	0.999946	0.999946	0.999946			0.01314	0.999721	0.999777	0.999777	0.999777			0.009855	0.999568	0.999828	0.999828	0.999827			0.009855	0.998178	0.999793	0.999793	0.999805			0.009097	0.999116	0.999266	0.999266	0.99926			0.0314797	0.838427		0.0336934	0.787848		0.025263	0.782958		0.0308715	0.790084
0.012319	0.99975	0.999969	0.999969	0.999969			0.016425	0.999443	0.999659	0.999659	0.99966			0.012319	0.999426	0.999753	0.999753	0.999752			0.012319	0.995542	0.998986	0.998986	0.99903			0.011371	0.99846	0.99943	0.99943	0.999412			0.03377	0.839147		0.0358242	0.788203		0.0269366	0.782596		0.0328579	0.788268
0.014782	0.999462	0.999784	0.999784	0.999789			0.01971	0.999255	0.999535	0.999535	0.999536			0.014782	0.998897	0.999511	0.999511	0.999509			0.014782	0.995654	0.999126	0.999126	0.999152			0.013645	0.996789	0.999142	0.999142	0.999085			0.0356961	0.840314		0.037505	0.786753		0.0284854	0.781909		0.0347047	0.787478
0.017246	0.999036	0.999717	0.999717	0.99972			0.022995	0.998727	0.999286	0.999286	0.999285			0.017246	0.998374	0.999205	0.999205	0.999206			0.017246	0.995549	0.999245	0.999245	0.999284			0.01592	0.995324	0.998674	0.998674	0.998587			0.0372875	0.841076		0.0391487	0.786332		0.0299504	0.780951		0.0362625	0.785575
0.01971	0.999262	0.999802	0.999802	0.999803			0.02628	0.998867	0.999175	0.999175	0.999175			0.01971	0.9988	0.99937	0.99937	0.999363			0.01971	0.993282	0.998661	0.998661	0.998612			0.018194	0.993227	0.998363	0.998363	0.99827			0.0389312	0.840139		0.0405493	0.783955		0.0310779	0.781504		0.037624	0.785372
0.022174	0.998217	0.999869	0.999869	0.99987			0.029565	0.998354	0.998904	0.998904	0.998904			0.022174	0.999031	0.999459	0.999459	0.999455			0.022174	0.979885	0.99633	0.99633	0.996279			0.020468	0.986799	0.998141	0.998141	0.998114			0.0404978	0.838709		0.0419491	0.783215		0.0322724	0.781591		0.0389753	0.785976
0.024637	0.999034	0.999757	0.999757	0.999755			0.03285	0.998493	0.998777	0.998777	0.998775			0.024637	0.998556	0.999309	0.999309	0.999316			0.024637	0.987526	0.99724	0.99724	0.997246			0.022742	0.984703	0.997825	0.997825	0.997771			0.0418771	0.83672		0.0435043	0.782603		0.0332722	0.780494		0.0404264	0.786707
0.027101	0.999016	0.999464	0.999464	0.99946			0.036135	0.998148	0.998596	0.998596	0.998597			0.027101	0.998687	0.999405	0.999405	0.999398			0.027101	0.981521	0.997271	0.997271	0.997156			0.025016	0.989689	0.997595	0.997595	0.997484			0.0428923	0.83502		0.0445015	0.781985		0.0344729	0.782112		0.041541	0.787991
0.029565	0.998288	0.999116	0.999116	0.999124			0.03942	0.996539	0.997488	0.997488	0.997486			0.029565	0.998662	0.99943	0.99943	0.999426			0.029565	0.969792	0.995453	0.995453	0.995213			0.027291	0.986405	0.997206	0.997206	0.997047			0.0443188	0.834027		0.0456093	0.779836		0.0353551	0.781917		0.0425018	0.789457
0.032029	0.998391	0.998749	0.998749	0.998751			0.042705	0.994699	0.996518	0.996518	0.996517			0.032029	0.999008	0.999498	0.999498	0.999498			0.032029	0.974697	0.995729	0.995729	0.995592			0.029565	0.980343	0.995753	0.995753	0.995456			0.0454335	0.831822		0.0467925	0.77917		0.0362525	0.78114		0.0436514	0.790855
0.034492	0.998074	0.998665	0.998665	0.998653			0.04599	0.990392	0.993573	0.993573	0.993549			0.034492	0.998503	0.999145	0.999145	0.999136			0.034492	0.977019	0.995467	0.995467	0.995443			0.031839	0.982659	0.995639	0.995639	0.995459			0.0465698	0.830571		0.0478317	0.778411		0.0371452	0.780015		0.0447112	0.791974
0.036956	0.996782	0.99875	0.99875	0.998739			0.049275	0.990776	0.994267	0.994267	0.994264			0.036956	0.996217	0.998135	0.998135	0.998114			0.036956	0.9663	0.994654	0.994654	0.99444			0.034113	0.980778	0.99606	0.99606	0.995896			0.0475623	0.828767		0.0489963	0.7804		0.0379032	0.779855		0.0456649	0.793577
0.03942	0.996306	0.998891	0.998891	0.998891			0.05256	0.992113	0.994177	0.994177	0.994165			0.03942	0.995289	0.997652	0.997652	0.997637			0.03942	0.947501	0.991607	0.991607	0.990952			0.036387	0.972157	0.994327	0.994327	0.99415			0.0485534	0.829077		0.0499281	0.778813		0.0386899	0.779653		0.0467523	0.794047
0.041883	0.993843	0.998814	0.998814	0.998827			0.055845	0.988819	0.993357	0.993357	0.993344			0.041883	0.9919	0.99672	0.99672	0.996727			0.041883	0.928098	0.988851	0.988851	0.988056			0.038662	0.956039	0.992103	0.992103	0.991879			0.0494655	0.829278		0.0507288	0.77842		0.0394572	0.778816		0.047494	0.792642
0.044347	0.991191	0.998561	0.998561	0.998566			0.05913	0.984248	0.989749	0.989749	0.989726			0.044347	0.986397	0.994284	0.994284	0.994272			0.044347	0.911484	0.986218	0.986218	0.985222			0.040936	0.929023	0.988473	0.988473	0.987849			0.0503663	0.828892		0.0516257	0.779656		0.0403061	0.779761		0.0482835	0.792392
0.046811	0.988733	0.997955	0.997955	0.997959			0.062415	0.9839	0.989317	0.989317	0.989309			0.046811	0.979343	0.991599	0.991599	0.991582			0.046811	0.879144	0.982796	0.982796	0.981726			0.04321	0.916221	0.988591	0.988591	0.987682			0.0514012	0.829553		0.052593	0.778601		0.041001	0.780491		0.0492324	0.793297
0.049275	0.989653	0.996895	0.996895	0.996926			0.0657	0.983338	0.990002	0.990002	0.989971			0.049275	0.98242	0.992392	0.992392	0.992407			0.049275	0.880274	0.978807	0.978807	0.976157			0.045484	0.883966	0.98537	0.98537	0.983762			0.0522315	0.829973		0.0533572	0.776963		0.0416941	0.779301		0.0500307	0.794072
0.051738	0.987367	0.9969	0.9969	0.996894			0.068985	0.983345	0.989784	0.989784	0.989781			0.051738	0.988153	0.994528	0.994528	0.994515			0.051738	0.866907	0.973288	0.973288	0.970118			0.047759	0.872825	0.984777	0.984777	0.982416			0.0531303	0.828435		0.0541396	0.775733		0.042247	0.779231		0.0507244	0.79443
0.054202	0.986196	0.996225	0.996225	0.996168			0.07227	0.981552	0.987747	0.987747	0.987733			0.054202	0.987306	0.994588	0.994588	0.994587			0.054202	0.847097	0.970755	0.970755	0.963071			0.050033	0.877001	0.980708	0.980708	0.977091			0.0537693	0.828129		0.0550806	0.776132		0.0428527	0.779076		0.0515508	0.79373
0.056666	0.981217	0.99478	0.99478	0.994742			0.075555	0.981717	0.988276	0.988276	0.98826			0.056666	0.986727	0.993371	0.993371	0.993392			0.056666	0.814759	0.962877	0.962877	0.937823			0.052307	0.870459	0.980663	0.980663	0.97637			0.0545308	0.829534		0.0559303	0.775975		0.0436362	0.777447		0.0524155	0.79317
0.05913	0.977944	0.994086	0.994086	0.994121			0.078839	0.981703	0.987485	0.987485	0.987457			0.05913	0.985705	0.993496	0.993496	0.993498			0.05913	0.795067	0.952155	0.952155	0.836966			0.054581	0.849815	0.972256	0.972256	0.963029			0.0553692	0.82933		0.0565762	0.773786		0.0441222	0.777271		0.0531322	0.792166
0.061593	0.972247	0.994659	0.994659	0.994701			0.082124	0.977487	0.985002	0.985002	0.985016			0.061593	0.980413	0.99206	0.99206	0.992029			0.061593	0.756563	0.950403	0.950403	0.572115			0.056855	0.806667	0.969646	0.969646	0.944798			0.056095	0.831569		0.057214	0.774663		0.0447458	0.776019		0.0536676	0.792939
0.064057	0.968037	0.994544	0.994544	0.994585			0.085409	0.975833	0.983705	0.983705	0.983688			0.064057	0.97824	0.990312	0.990312	0.990282			0.064057	0.720917	0.896319	0.937103	0.393364			0.05913	0.791878	0.966831	0.966831	0.895859			0.0568083	0.8312		0.0579603	0.775213		0.0452713	0.774576		0.0543265	0.793231
0.066521	0.969039	0.994869	0.994869	0.99489			0.088694	0.975657	0.983546	0.983546	0.983548			0.066521	0.977472	0.990216	0.990216	0.990201			0.066521	0.740413	0.913896	0.942875	0.336555			0.061404	0.770675	0.963735	0.963735	0.8087			0.0576582	0.832628		0.0586771	0.775888		0.0458778	0.773645		0.0550397	0.795168
0.068985	0.980105	0.994764	0.994764	0.994798			0.091979	0.97365	0.982965	0.982965	0.983006			0.068985	0.979981	0.991016	0.991016	0.990991			0.068985	0.778677	0.931495	0.947887	0.239283			0.063678	0.754753	0.874983	0.961423	0.691423			0.0582565	0.833553		0.0592787	0.777338		0.046479	0.77162		0.0556293	0.795507
0.071448	0.975281	0.992982	0.992982	0.99304			0.095264	0.972778	0.9823	0.9823	0.982235			0.071448	0.980374	0.990929	0.990929	0.990915			0.071448	0.756541	0.927552	0.939941	0.171001			0.065952	0.768746	0.887334	0.959895	0.644041			0.0589401	0.834322		0.0599128	0.776403		0.0470304	0.770617		0.0562994	0.796603
0.073912	0.973627	0.993144	0.993144	0.993151			0.098549	0.966553	0.977775	0.977775	0.977612			0.073912	0.979545	0.990655	0.990655	0.990584			0.073912	0.76702	0.935052	0.944997	0.153114			0.068226	0.766713	0.901405	0.961359	0.608081			0.0595646	0.835179		0.0607888	0.777096		0.0475791	0.770266		0.0570123	0.797064
0.076376	0.976106	0.993605	0.993605	0.993587			0.101834	0.952336	0.970206	0.970206	0.969951			0.076376	0.975281	0.98877	0.98877	0.98874			0.076376	0.770091	0.937768	0.945076	0.117432			0.070501	0.754515	0.900264	0.95466	0.545396			0.0602076	0.837764		0.061409	0.777305		0.0480571	0.772381		0.0577141	0.797597
0.078839	0.972844	0.993226	0.993226	0.993222			0.105119	0.950006	0.967609	0.967609	0.967476			0.078839	0.977677	0.988889	0.988889	0.988945			0.078839	0.765504	0.938508	0.945843	0.119284			0.072775	0.743506	0.910479	0.954809	0.495194			0.0607016	0.839008		0.0619635	0.778693		0.0484476	0.773918		0.0581539	0.79886
0.081303	0.969034	0.992342	0.992342	0.992271			0.108404	0.947904	0.967349	0.967349	0.967006			0.081303	0.976261	0.98912	0.98912	0.989082			0.081303	0.749297	0.930514	0.937855	0.105645			0.075049	0.769152	0.933036	0.96171	0.428205			0.061404	0.840471		0.0626129	0.779212		0.0489172	0.775005		0.0587257	0.797309
0.083767	0.968015	0.991499	0.991499	0.991421			0.111689	0.935221	0.957723	0.957723	0.957726			0.083767	0.974424	0.988545	0.988545	0.988463			0.083767	0.735596	0.925547	0.934179	0.115938			0.077323	0.764397	0.936316	0.961157	0.390065			0.0621359	0.843523		0.0631712	0.779529		0.0494881	0.774757		0.0593919	0.79773
0.086231	0.968275	0.990333	0.990333	0.99029			0.114974	0.928707	0.953474	0.953474	0.952916			0.086231	0.967239	0.985247	0.985247	0.985182			0.086231	0.71902	0.922618	0.929873	0.093763			0.079598	0.757265	0.927649	0.954186	0.366781			0.0627444	0.844531		0.0637106	0.780883		0.049927	0.773021		0.0598408	0.799404
0.088694	0.965615	0.989964	0.989964	0.989926			0.118259	0.910219	0.942145	0.942145	0.941727			0.088694	0.966012	0.984664	0.984664	0.98461			0.088694	0.71569	0.921824	0.926198	0.055952			0.081872	0.731503	0.923026	0.948288	0.328188			0.0631808	0.845807		0.0641849	0.780689		0.0504044	0.772277		0.0603878	0.80124
0.091158	0.96504	0.989581	0.989581	0.989557			0.121544	0.899334	0.933976	0.933976	0.932687			0.091158	0.963422	0.983286	0.983286	0.983133			0.091158	0.712034	0.91969	0.925452	0.071744			0.084146	0.714609	0.928118	0.946863	0.260774			0.0637136	0.846157		0.0648149	0.780818		0.0508888	0.768237		0.0608614	0.802665
0.093622	0.962757	0.989531	0.989531	0.989515			0.124829	0.895483	0.93238	0.93238	0.931326			0.093622	0.962493	0.982639	0.982639	0.982483			0.093622	0.686706	0.914672	0.919026	0.051024			0.08642	0.702536	0.921007	0.94374	0.28778			0.0644843	0.847477		0.0654534	0.780355		0.0513264	0.765515		0.0614544	0.804108
0.096086	0.95964	0.988718	0.988718	0.988687			0.128114	0.883318	0.923061	0.923061	0.921715			0.096086	0.95418	0.978967	0.978967	0.978871			0.096086	0.673436	0.913114	0.915709	0.029861			0.088694	0.692953	0.925153	0.944396	0.257102			0.064974	0.847864		0.0660347	0.781614		0.0516731	0.764744		0.0620521	0.805014
0.098549	0.954183	0.987354	0.987354	0.987437			0.131399	0.869962	0.916363	0.916363	0.914449			0.098549	0.950934	0.977215	0.977215	0.977178			0.098549	0.637911	0.895935	0.901584	0.054284			0.090969	0.705939	0.926749	0.944532	0.242769			0.0654775	0.846472		0.0665409	0.781592		0.0522408	0.768724		0.0625651	0.803974
0.101013	0.945711	0.986577	0.986577	0.986737			0.134684	0.840279	0.897005	0.897005	0.894082			0.101013	0.940207	0.97184	0.97184	0.971752			0.101013	0.596128	0.879209	0.887054	0.06495			0.093243	0.684466	0.920982	0.939055	0.228721			0.0660057	0.847912		0.0670801	0.782333		0.0526843	0.769154		0.0630351	0.804803
0.103477	0.943787	0.988024	0.988024	0.988006			0.137969	0.831528	0.889412	0.889412	0.884683			0.103477	0.93978	0.972459	0.972459	0.972242			0.103477	0.586514	0.87451	0.881078	0.052341			0.095517	0.672606	0.91854	0.93461	0.197272			0.0664559	0.847207		0.0675761	0.784665		0.0531008	0.770113		0.0636012	0.806291
0.105941	0.95054	0.988165	0.988165	0.988091			0.141254	0.819587	0.880289	0.880289	0.871794			0.105941	0.947375	0.974684	0.974684	0.974561			0.105941	0.595861	0.877169	0.884124	0.056622			0.097791	0.635718	0.908332	0.925397	0.186162			0.0669469	0.847307		0.068136	0.785838		0.0534725	0.769356		0.0640641	0.806607
0.108404	0.945968	0.986881	0.986881	0.986816			0.144539	0.803389	0.871925	0.871925	0.848615			0.108404	0.943161	0.974093	0.974093	0.97396			0.108404	0.604335	0.884935	0.888764	0.033275			0.100065	0.571195	0.89166	0.90969	0.166416			0.0674654	0.848806		0.0685861	0.787694		0.0538058	0.768832		0.0644743	0.80673
0.110868	0.93349	0.98539	0.98539	0.985277			0.147824	0.786598	0.863469	0.863469	0.525486			0.110868	0.94382	0.973917	0.973917	0.973666			0.110868	0.553226	0.868623	0.873241	0.03515			0.10234	0.560381	0.880492	0.899488	0.158949			0.0680068	0.847854		0.0691739	0.789312		0.0542241	0.767942		0.0649821	0.808055
0.113332	0.928181	0.983473	0.983473	0.983385			0.151109	0.787331	0.859291	0.859291	0.034856			0.113332	0.929209	0.967925	0.967925	0.967461			0.113332	0.505691	0.841923	0.84756	0.035657			0.104614	0.55671	0.879593	0.898211	0.154629			0.0685749	0.84978		0.0696562	0.789745		0.0546096	0.769086		0.0654334	0.81101
0.115795	0.915871	0.981464	0.981464	0.981248			0.154394	0.777208	0.843999	0.848029	0.025835			0.115795	0.91194	0.96078	0.96078	0.960585			0.115795	0.459263	0.818473	0.825627	0.039408			0.106888	0.559522	0.882937	0.90081	0.152674			0.0691295	0.851205		0.0701411	0.789633		0.0550864	0.769835		0.0660147	0.813367
0.118259	0.90759	0.980616	0.980616	0.980312			0.157679	0.751608	0.834169	0.832836	-0.00803			0.118259	0.885889	0.947704	0.947704	0.946935			0.118259	0.425749	0.794524	0.79934	0.023439			0.109162	0.528569	0.87406	0.89258	0.147057			0.0696608	0.848914		0.0705457	0.789587		0.0554041	0.768566		0.0663627	0.812685
0.120723	0.89849	0.97903	0.97903	0.97863			0.160964	0.745375	0.828713	0.827918	-0.00464			0.120723	0.873578	0.939699	0.939699	0.938967			0.120723	0.387745	0.778467	0.781101	0.011892			0.111437	0.495083	0.854977	0.875953	0.144641			0.0699544	0.849427		0.0708986	0.791088		0.0558017	0.768951		0.0667101	0.817177
0.123187	0.884767	0.97612	0.97612	0.97605			0.164249	0.73042	0.815558	0.814151	-0.00763			0.123187	0.864275	0.934038	0.934038	0.932635			0.123187	0.359942	0.747059	0.751728	0.018461			0.113711	0.464677	0.833111	0.856888	0.142474			0.070498	0.850317		0.0713497	0.792219		0.0561218	0.767705		0.0671281	0.8189
0.12565	0.886606	0.974809	0.974809	0.975085			0.167534	0.720239	0.800754	0.80258	0.009163			0.12565	0.838258	0.921596	0.921596	0.919846			0.12565	0.352088	0.744889	0.749354	0.017501			0.115985	0.428108	0.814849	0.838905	0.129927			0.0709002	0.851294		0.0719864	0.794454		0.0564501	0.770078		0.0676606	0.819347
0.128114	0.880962	0.973875	0.973875	0.973984			0.170819	0.711729	0.795534	0.795875	0.001671			0.128114	0.82816	0.919139	0.919139	0.918253			0.128114	0.356073	0.739444	0.744148	0.018055			0.118259	0.387577	0.794189	0.818966	0.12039			0.0713014	0.850804		0.0724454	0.795529		0.0568354	0.770095		0.0680944	0.820094
0.130578	0.864666	0.970273	0.970273	0.969437			0.174104	0.724573	0.800328	0.802896	0.012864			0.130578	0.847712	0.927054	0.927054	0.923992			0.130578	0.313405	0.708708	0.712495	0.013002			0.120533	0.353973	0.780586	0.799956	0.088279			0.0717306	0.851418		0.0728899	0.797523		0.0572958	0.770711		0.068569	0.822433
0.133042	0.856455	0.96784	0.96784	0.966723			0.177389	0.72263	0.805237	0.805651	0.002126			0.133042	0.829421	0.918459	0.918459	0.913333			0.133042	0.305996	0.698611	0.698237	-0.00124			0.122808	0.349827	0.76057	0.785794	0.105352			0.0722413	0.849929		0.0732883	0.798157		0.0576324	0.769292		0.0690294	0.822383
0.135505	0.846894	0.965283	0.965283	0.964422			0.180674	0.724721	0.812982	0.811563	-0.00758			0.135505	0.806219	0.905898	0.905898	0.880007			0.135505	0.273228	0.680821	0.681379	0.001746			0.125082	0.341933	0.760454	0.783857	0.097698			0.0727519	0.851013		0.0737301	0.799121		0.0579225	0.770767		0.0694604	0.825536
0.137969	0.825894	0.963381	0.963381	0.961829			0.183959	0.732448	0.817834	0.818157	0.001771			0.137969	0.789577	0.89771	0.89771	0.6848			0.137969	0.25679	0.661633	0.666603	0.014688			0.127356	0.315538	0.748302	0.76806	0.078498			0.073087	0.852253		0.0743134	0.80104		0.0583467	0.772543		0.0698722	0.827814
0.140433	0.82005	0.962347	0.962347	0.959288			0.187244	0.731437	0.817598	0.817295	-0.00166			0.140433	0.772927	0.88657	0.88657	0.14053			0.140433	0.248396	0.638492	0.648438	0.027514			0.12963	0.30666	0.737367	0.756772	0.073885			0.0735215	0.851676		0.0747175	0.8034		0.0586911	0.772832		0.070214	0.829238
0.142897	0.802829	0.95843	0.95843	0.953546			0.190529	0.724439	0.810676	0.810982	0.001619			0.142897	0.739668	0.863998	0.871257	0.053375			0.142897	0.230991	0.615604	0.624243	0.022475			0.131905	0.284205	0.715603	0.73682	0.074604			0.0740166	0.85137		0.0750885	0.805208		0.0590632	0.772562		0.0706671	0.829507
0.14536	0.80392	0.952282	0.952282	0.934193			0.193814	0.722732	0.798735	0.802334	0.017884			0.14536	0.714972	0.852278	0.858652	0.043144			0.14536	0.231965	0.595736	0.60558	0.024351			0.134179	0.255417	0.696824	0.718419	0.071231			0.0744398	0.851781		0.0754421	0.807584		0.0593371	0.771472		0.0709924	0.829952
0.147824	0.788091	0.945327	0.945327	0.842638			0.197099	0.722488	0.808069	0.808386	0.001654			0.147824	0.727445	0.854853	0.857052	0.015151			0.147824	0.197069	0.572506	0.577029	0.01058			0.136453	0.235294	0.67737	0.699131	0.067447			0.074795	0.850674		0.0758304	0.809285		0.0596963	0.771105		0.0712988	0.831408
0.150288	0.76353	0.945138	0.945138	0.506844			0.200384	0.714604	0.799917	0.800487	0.002849			0.150288	0.695535	0.843216	0.844411	0.007622			0.150288	0.183484	0.551447	0.560715	0.020661			0.138727	0.233463	0.663959	0.688295	0.072419			0.0752743	0.849739		0.0762163	0.811257		0.0599606	0.771482		0.0717452	0.83268
0.152751	0.769139	0.929292	0.946267	0.240065			0.203669	0.712091	0.797158	0.79726	0.000501562			0.152751	0.676636	0.828187	0.832039	0.022423			0.152751	0.176965	0.544994	0.553316	0.018289			0.141001	0.226786	0.649578	0.674163	0.070156			0.0756907	0.847416		0.0766656	0.813231		0.0602193	0.773198		0.0721608	0.831318
0.155215	0.763737	0.933018	0.946828	0.206177			0.206954	0.70918	0.797931	0.79636	-0.00777			0.155215	0.667456	0.818508	0.820377	0.010303			0.155215	0.171267	0.528747	0.534711	0.012655			0.143276	0.204118	0.64465	0.663112	0.051955			0.0760984	0.847792		0.0769906	0.815104		0.0605557	0.774387		0.072537	0.831205
0.157679	0.764819	0.940877	0.949244	0.141521			0.210239	0.695654	0.792455	0.790116	-0.01127			0.157679	0.648786	0.808503	0.812033	0.018433			0.157679	0.172135	0.517774	0.519497	0.003572			0.14555	0.206459	0.627543	0.644663	0.045965			0.0763936	0.849374		0.0773934	0.816357		0.0608979	0.771031		0.0728587	0.832211
0.160143	0.752677	0.93976	0.946928	0.119002			0.213524	0.683455	0.764989	0.766868	0.007994			0.160143	0.664768	0.821824	0.823722	0.01065			0.160143	0.157479	0.512525	0.506934	-0.01147			0.147824	0.187108	0.605857	0.621989	0.040929			0.0767959	0.85019		0.0778155	0.818016		0.0611758	0.767001		0.0731873	0.832481
0.162606	0.741955	0.938176	0.943851	0.091793			0.216809	0.656517	0.757184	0.756182	-0.00413			0.162606	0.672528	0.82901	0.830204	0.006982			0.162606	0.154924	0.499615	0.503331	0.007427			0.150098	0.174849	0.598066	0.613985	0.039606			0.0772211	0.851225		0.0782857	0.818486		0.0615161	0.76683		0.0736268	0.834765
0.16507	0.741424	0.935189	0.940455	0.081257			0.220094	0.634837	0.741498	0.740422	-0.00416			0.16507	0.629962	0.798934	0.802178	0.016137			0.16507	0.159905	0.504814	0.50762	0.005665			0.152372	0.171839	0.591002	0.601633	0.025992			0.0776583	0.851674		0.0787298	0.821855		0.0619514	0.76639		0.0740931	0.835689
0.167534	0.736502	0.932712	0.938117	0.080319			0.223379	0.608083	0.713935	0.709828	-0.01435			0.167534	0.65541	0.817178	0.818615	0.007859			0.167534	0.148129	0.494421	0.499369	0.009788			0.154647	0.165432	0.580802	0.5951	0.03411			0.0779637	0.853011		0.0790297	0.823515		0.0622164	0.76653		0.0744399	0.835263
0.169998	0.74728	0.935038	0.939432	0.067633			0.226664	0.574027	0.687671	0.689607	0.006198			0.169998	0.65689	0.815284	0.817947	0.014417			0.169998	0.157374	0.502981	0.506485	0.00705			0.156921	0.154665	0.561556	0.579729	0.041449			0.0783141	0.853543		0.0793813	0.825101		0.0624522	0.768369		0.0747544	0.833158
0.172461	0.726132	0.930568	0.934562	0.057523			0.229948	0.54474	0.657931	0.658589	0.001923			0.172461	0.672169	0.824784	0.826508	0.00984			0.172461	0.154099	0.489572	0.487139	-0.00477			0.159195	0.150331	0.556909	0.570845	0.03145			0.0786273	0.853937		0.0798444	0.828708		0.0627424	0.770289		0.0751956	0.832982
0.174925	0.728116	0.929475	0.932885	0.048353			0.233233	0.502161	0.623076	0.625002	0.005109			0.174925	0.647681	0.815464	0.815333	-0.000709242			0.174925	0.148974	0.47697	0.47972	0.005259			0.161469	0.154577	0.559544	0.569666	0.022982			0.0790213	0.85529		0.080208	0.830988		0.0630243	0.772239		0.0755515	0.832587
0.177389	0.735159	0.933026	0.934825	0.026858			0.236518	0.438066	0.563787	0.565368	0.003626			0.177389	0.628487	0.795938	0.795686	-0.00124			0.177389	0.155598	0.482601	0.485429	0.005466			0.163744	0.14593	0.54961	0.559655	0.022302			0.079511	0.856131		0.0805378	0.833962		0.0632839	0.774039		0.0757978	0.831282
0.179853	0.736563	0.932839	0.933722	0.013155			0.239803	0.393575	0.514345	0.515469	0.002313			0.179853	0.651359	0.813002	0.814293	0.006904			0.179853	0.150165	0.489048	0.491566	0.004927			0.166018	0.145338	0.530719	0.541082	0.022083			0.0798583	0.857258		0.0808293	0.834915		0.0635494	0.774043		0.076099	0.830904
0.182316	0.735175	0.927156	0.928653	0.020557			0.243088	0.34539	0.476439	0.471346	-0.00973			0.182316	0.652588	0.817026	0.816765	-0.00143			0.182316	0.155138	0.485717	0.487576	0.003616			0.168292	0.14225	0.540806	0.547994	0.015654			0.0801946	0.858702		0.0812654	0.837939		0.0638822	0.772637		0.0764077	0.830563
0.18478	0.747548	0.930917	0.932492	0.022791			0.246373	0.305766	0.431846	0.428809	-0.00534			0.18478	0.642239	0.8059	0.806167	0.001372			0.18478	0.153677	0.490679	0.495273	0.00902			0.170566	0.144203	0.549709	0.553527	0.008478			0.080561	0.860649		0.0815886	0.839891		0.0642748	0.773123		0.0767849	0.831346
0.187244	0.766257	0.93866	0.939564	0.014743			0.249658	0.280778	0.399245	0.397995	-0.00208			0.187244	0.652318	0.814744	0.814312	-0.00233			0.187244	0.169569	0.520899	0.522617	0.003584			0.17284	0.149008	0.543058	0.545225	0.004742			0.0809049	0.860632		0.081978	0.842762		0.0645867	0.774576		0.0771839	0.830544
0.189707	0.778695	0.939339	0.940277	0.015475			0.252943	0.240521	0.338257	0.336597	-0.00251			0.189707	0.662812	0.8165	0.818742	0.012215			0.189707	0.18326	0.534625	0.532291	-0.00501			0.175115	0.142276	0.525603	0.529934	0.009129			0.0812988	0.860928		0.082346	0.845515		0.0648625	0.774211		0.0775267	0.832563
0.192171	0.777169	0.935409	0.936431	0.015832			0.256228	0.232994	0.318466	0.322336	0.005679			0.192171	0.687376	0.829838	0.830981	0.006721			0.192171	0.17773	0.518914	0.523942	0.010452			0.177389	0.136498	0.525191	0.530079	0.010295			0.0816198	0.860967		0.0826476	0.844923		0.0650944	0.774553		0.0778267	0.832267
0.194635	0.764915	0.933576	0.934368	0.011924			0.259513	0.19106	0.289586	0.295431	0.008228			0.194635	0.680002	0.828692	0.82984	0.006703			0.194635	0.165809	0.501205	0.507365	0.012351			0.179663	0.148051	0.541197	0.541221	5.2381e-05			0.0819556	0.862275		0.0829188	0.846443		0.0653307	0.775772		0.0781411	0.832722
0.197099	0.764096	0.933371	0.933958	0.008816			0.262798	0.174058	0.249803	0.250639	0.001114			0.197099	0.662589	0.819919	0.822473	0.014178			0.197099	0.174535	0.511638	0.51257	0.001907			0.181937	0.142331	0.540617	0.54005	-0.00123			0.08235	0.861519		0.0833231	0.849153		0.0655849	0.777466		0.0784794	0.831697
0.199562	0.751247	0.9324	0.93199	-0.00605			0.266083	0.156229	0.222636	0.229	0.008187			0.199562	0.629783	0.796982	0.796856	-0.000623386			0.199562	0.16495	0.5047	0.502566	-0.00431			0.184211	0.145972	0.551795	0.552823	0.002293			0.082722	0.861354		0.0836944	0.85011		0.0658462	0.779535		0.0787902	0.831848
0.202026	0.760107	0.935112	0.934499	-0.00944			0.269368	0.1446	0.197101	0.203892	0.008459			0.202026	0.604265	0.777355	0.778497	0.005128			0.202026	0.161218	0.49022	0.488904	-0.00258			0.186486	0.157618	0.565655	0.569082	0.00789			0.0830057	0.861928		0.0839582	0.851104		0.0661039	0.780121		0.0790499	0.83217
0.20449	0.744283	0.936262	0.936109	-0.00239			0.272653	0.119115	0.175304	0.176784	0.001795			0.20449	0.609424	0.786072	0.788226	0.01007			0.20449	0.146186	0.470749	0.473135	0.004508			0.18876	0.149358	0.569089	0.570013	0.002144			0.0832367	0.86225		0.0842802	0.852519		0.066395	0.78071		0.0793229	0.833898
0.206954	0.737224	0.929962	0.929953	-0.000130026			0.275938	0.112563	0.161904	0.157869	-0.00481			0.206954	0.613818	0.781326	0.782195	0.003974			0.206954	0.137224	0.453347	0.452145	-0.0022			0.191034	0.152353	0.558828	0.560337	0.00342			0.0836018	0.862403		0.0846123	0.85473		0.0666469	0.781229		0.079729	0.834341
0.209417	0.7393	0.928394	0.928104	-0.00404			0.279223	0.093096	0.150769	0.147966	-0.0033			0.209417	0.599189	0.776663	0.777444	0.003499			0.209417	0.144337	0.460186	0.457392	-0.00517			0.193308	0.14951	0.549511	0.554414	0.010885			0.0838377	0.863327		0.0849465	0.856106		0.0668665	0.780841		0.0799824	0.83401
0.211881	0.725372	0.927437	0.927342	-0.00131			0.282508	0.078487	0.122526	0.126298	0.0043			0.211881	0.605646	0.778922	0.777516	-0.00636			0.211881	0.133697	0.43681	0.440619	0.006763			0.195583	0.155708	0.546935	0.550092	0.006969			0.0842213	0.86537		0.0853673	0.856248		0.0671545	0.782469		0.0803911	0.83492
0.214345	0.723832	0.92219	0.922672	0.006199			0.285793	0.074715	0.118865	0.121869	0.003409			0.214345	0.588708	0.76429	0.763083	-0.00512			0.214345	0.124662	0.410529	0.413407	0.004882			0.197857	0.16611	0.558965	0.5591	0.000306895			0.0845738	0.865894		0.0857871	0.858585		0.0673974	0.78195		0.0807544	0.836829
0.216809	0.70609	0.918714	0.919007	0.003607			0.289078	0.06018	0.082189	0.083911	0.001876			0.216809	0.56885	0.755003	0.755194	0.000780301			0.216809	0.125702	0.413992	0.416821	0.004827			0.200131	0.15673	0.551437	0.551905	0.001044			0.0848677	0.865953		0.0860535	0.85957		0.0676424	0.78314		0.0810498	0.83743
0.219272	0.701191	0.915557	0.91541	-0.00173			0.292363	0.046525	0.085965	0.085167	-0.000873105			0.219272	0.543882	0.73497	0.733724	-0.0047			0.219272	0.11661	0.402275	0.410926	0.014473			0.202405	0.161496	0.550212	0.553499	0.007307			0.0851262	0.865084		0.0863158	0.859979		0.0679161	0.783289		0.0813433	0.83853
0.221736	0.669909	0.905537	0.905969	0.004574			0.295648	0.060415	0.090922	0.091647	0.000797071			0.221736	0.534366	0.722437	0.724414	0.007122			0.221736	0.105525	0.382746	0.385735	0.004843			0.204679	0.146861	0.531611	0.537169	0.011866			0.0855398	0.864531		0.0865923	0.859574		0.0682248	0.784743		0.0815931	0.840201
0.2242	0.667265	0.900356	0.901538	0.011864			0.298933	0.039338	0.05593	0.0578	0.001981			0.2242	0.498035	0.704245	0.702915	-0.00449			0.2242	0.10577	0.370773	0.36555	-0.0083			0.206954	0.14483	0.52461	0.529493	0.01027			0.0859824	0.863674		0.086948	0.860456		0.0685023	0.786989		0.0819185	0.840912
0.226664	0.652513	0.89743	0.898208	0.007584			0.302218	0.017415	0.026674	0.034219	0.007752			0.226664	0.451845	0.664533	0.661255	-0.00977			0.226664	0.095452	0.349145	0.34335	-0.0089			0.209228	0.14047	0.525183	0.529678	0.009466			0.08631	0.861218		0.0873442	0.860732		0.0686949	0.787892		0.0821793	0.841515
0.229127	0.620811	0.888724	0.889434	0.006374			0.305503	0.00554	0.026638	0.029792	0.00324			0.229127	0.432873	0.644492	0.644174	-0.000894271			0.229127	0.079616	0.323016	0.32084	-0.00321			0.211502	0.138278	0.515882	0.51986	0.008217			0.0866678	0.860013		0.0876173	0.861853		0.0689104	0.788027		0.0825254	0.842097
0.231591	0.607612	0.883492	0.88484	0.011574			0.308788	0.029943	0.030974	0.039415	0.008711			0.231591	0.404457	0.616016	0.618393	0.00619			0.231591	0.076256	0.302645	0.301416	-0.00176			0.213776	0.127928	0.486994	0.490512	0.006858			0.0868619	0.859473		0.0878888	0.861043		0.0692023	0.78856		0.0828058	0.843311
0.234055	0.58395	0.882695	0.884141	0.012332			0.312073	0.036452	0.047316	0.049921	0.002734			0.234055	0.367219	0.57646	0.576247	-0.000501613			0.234055	0.067715	0.277756	0.281255	0.004844			0.21605	0.11997	0.471486	0.470009	-0.0028			0.0870894	0.858171		0.0881464	0.861632		0.0694577	0.788974		0.0830726	0.842108
0.236518	0.555232	0.875004	0.876839	0.014683			0.315358	0.00925	0.021978	0.021183	-0.000812662			0.236518	0.330402	0.547359	0.545098	-0.005			0.236518	0.062283	0.262693	0.265847	0.004277			0.218325	0.111304	0.461312	0.458558	-0.00511			0.0873879	0.857797		0.0884206	0.861654		0.0696528	0.789487		0.0832466	0.84219
0.238982	0.523193	0.855906	0.857986	0.01443			0.318643	0.010378	0.030162	0.029629	-0.000549208			0.238982	0.331289	0.546044	0.545161	-0.00194			0.238982	0.060086	0.242031	0.239201	-0.00373			0.220599	0.104125	0.449686	0.450474	0.001431			0.0876905	0.857404		0.0887116	0.861855		0.0698786	0.789933		0.083501	0.841532
0.241446	0.493555	0.836783	0.839202	0.014818			0.321928	0.024373	0.022855	0.027032	0.004275			0.241446	0.311383	0.532239	0.528924	-0.00709			0.241446	0.047843	0.217124	0.213552	-0.00456			0.222873	0.104563	0.42458	0.425758	0.002047			0.0879582	0.857643		0.0890868	0.862436		0.0701185	0.790436		0.083799	0.841677
0.24391	0.462998	0.83121	0.831984	0.004584			0.325213	0.007675	0.004181	0.0132	0.009056			0.24391	0.288846	0.494122	0.49326	-0.0017			0.24391	0.043923	0.1959	0.195707	-0.000239925			0.225147	0.087711	0.405344	0.404264	-0.00182			0.0882625	0.857505		0.0893443	0.863563		0.0704242	0.789639		0.0841453	0.841103
0.246373	0.441255	0.828159	0.82799	-0.000980517			0.328498	-0.00622	-0.00312	0.000742088	0.003846			0.246373	0.271843	0.473395	0.471007	-0.00453			0.246373	0.046063	0.188607	0.190541	0.002383			0.227422	0.075429	0.389149	0.38868	-0.000767817			0.0885459	0.856823		0.0896515	0.863993		0.0706594	0.791239		0.0844492	0.842193
0.248837	0.422951	0.818751	0.818056	-0.00384			0.331783	0.012865	0.019821	0.019185	-0.000648855			0.248837	0.222734	0.421824	0.421472	-0.000608886			0.248837	0.046653	0.181218	0.178768	-0.00299			0.229696	0.080867	0.369914	0.371338	0.00226			0.0889177	0.856064		0.0899249	0.865079		0.0709037	0.789887		0.0847481	0.842293
0.251301	0.390996	0.806697	0.805083	-0.00835			0.335068	0.011628	0.011413	0.014247	0.002866			0.251301	0.206894	0.387778	0.393002	0.008533			0.251301	0.032538	0.163294	0.158014	-0.00631			0.23197	0.068524	0.341198	0.34555	0.006605			0.0891995	0.856728		0.0901667	0.866164		0.0711504	0.789414		0.0849926	0.84214
0.253765	0.377309	0.789504	0.788417	-0.00516			0.338353	0.013198	0.022354	0.023083	0.000745131			0.253765	0.180907	0.337899	0.337715	-0.000278133			0.253765	0.035575	0.149195	0.145144	-0.00476			0.234244	0.066719	0.314168	0.316585	0.003524			0.089501	0.856792		0.0905041	0.865829		0.071358	0.789339		0.0852975	0.841872
0.256228	0.35072	0.767239	0.766441	-0.00343			0.341638	-0.00333	0.00561	0.010284	0.004701			0.256228	0.162958	0.304668	0.304065	-0.000867616			0.256228	0.019941	0.121094	0.122563	0.001672			0.236518	0.066706	0.296249	0.298019	0.002516			0.0897442	0.857066		0.0907856	0.864804		0.0715666	0.790193		0.0855986	0.843551
0.258692	0.324159	0.749981	0.747704	-0.00911			0.344923	-0.00579	-0.00925	-0.00689	0.002345			0.258692	0.149239	0.28723	0.284846	-0.00334			0.258692	0.024343	0.114142	0.114256	0.000128329			0.238793	0.05544	0.276165	0.279155	0.00413			0.0899928	0.856089		0.0911312	0.862663		0.0717388	0.790599		0.0858359	0.843646
0.261156	0.287877	0.725415	0.72304	-0.00865			0.348208	0.015707	0.010158	0.006335	-0.00386			0.261156	0.138852	0.293979	0.296255	0.003225			0.261156	0.024831	0.118318	0.111814	-0.00738			0.241067	0.050339	0.254277	0.253806	-0.000632497			0.0903126	0.854679		0.0913888	0.862249		0.0719786	0.790229		0.0861298	0.843386
0.26362	0.271068	0.702027	0.701227	-0.00268			0.351493	0.008103	0.010495	0.008838	-0.00167			0.26362	0.128444	0.272384	0.268747	-0.005			0.26362	0.019709	0.10488	0.097268	-0.0085			0.243341	0.039984	0.229559	0.228403	-0.0015			0.0906372	0.853934		0.0916532	0.862609		0.072206	0.790243		0.0863939	0.844469
0.266083	0.260802	0.686766	0.688119	0.004319			0.354778	0.003793	0.00844	0.003496	-0.00499			0.266083	0.131844	0.265563	0.263556	-0.00273			0.266083	0.018242	0.097399	0.088275	-0.01011			0.245615	0.040451	0.207427	0.211728	0.005427			0.0908875	0.853152		0.0920252	0.862869		0.0724262	0.791375		0.0865788	0.843788
0.268547	0.238551	0.667577	0.669692	0.006363			0.358063	0.002764	0.001813	0.001543	-0.000270608			0.268547	0.120523	0.250855	0.249785	-0.00143			0.268547	0.012821	0.08057	0.071185	-0.01021			0.24789	0.036535	0.181361	0.18987	0.010394			0.0911667	0.85415		0.0923654	0.86278		0.0726408	0.791691		0.0869942	0.845607
0.271011	0.216948	0.645918	0.648198	0.006437			0.361348	0.007909	0.005306	0.005645	0.000340687			0.271011	0.119123	0.231644	0.233149	0.001958			0.271011	0.010824	0.063021	0.058102	-0.00525			0.250164	0.029713	0.165098	0.173577	0.010155			0.0914415	0.855107		0.0926664	0.863008		0.072815	0.791184		0.0872473	0.846438
0.273474	0.198764	0.617628	0.619862	0.005842			0.364633	0.021875	0.023464	0.027488	0.004121			0.273474	0.093393	0.209255	0.209783	0.000668071			0.273474	0.007146	0.056067	0.055892	-0.000185801			0.252438	0.028982	0.151691	0.155848	0.0049			0.0916823	0.854661		0.0928938	0.86233		0.0730714	0.793188		0.087493	0.846061
0.275938	0.159834	0.589352	0.590591	0.003016			0.367918	-0.00285	-0.000452239	0.002206	0.002657			0.275938	0.080062	0.194115	0.196756	0.003277			0.275938	0.013081	0.058413	0.054688	-0.00396			0.254712	0.027399	0.142926	0.145018	0.002441			0.0919956	0.853828		0.0930854	0.863291		0.0733519	0.791462		0.087723	0.845377
0.278402	0.170093	0.570968	0.567929	-0.00708			0.371203	-0.00385	-1.57496e-05	0.002944	0.00296			0.278402	0.071908	0.165985	0.168057	0.002485			0.278402	0.017257	0.059687	0.054331	-0.0057			0.256986	0.020378	0.130651	0.129822	-0.000953323			0.0922143	0.853587		0.0932931	0.863871		0.073547	0.790675		0.0879129	0.844138
0.280866	0.168415	0.556415	0.554419	-0.0045			0.374488	0.001291	0.016792	0.010007	-0.0069			0.280866	0.063732	0.154414	0.153732	-0.000807062			0.280866	0.007716	0.04658	0.043241	-0.0035			0.259261	0.024898	0.117136	0.118832	0.001921			0.0925064	0.85551		0.0935664	0.864073		0.0737358	0.791038		0.088209	0.843411
0.283329	0.152494	0.542168	0.540991	-0.00257			0.377773	-0.00409	0.008259	0.006539	-0.00173			0.283329	0.066547	0.144593	0.142891	-0.00199			0.283329	0.007566	0.044725	0.038342	-0.00668			0.261535	0.018309	0.100191	0.105872	0.006313			0.0928627	0.856213		0.0939129	0.864626		0.0739476	0.792659		0.0884666	0.841507
0.285793	0.129974	0.509136	0.508667	-0.000953983			0.381057	-0.00301	0.000295635	0.000817842	0.000522362			0.285793	0.057473	0.134209	0.12624	-0.0092			0.285793	0.00628	0.04675	0.03898	-0.00815			0.263809	0.017691	0.086314	0.092688	0.006976			0.0931581	0.857712		0.094172	0.863646		0.0741662	0.79124		0.0886735	0.840925
0.288257	0.118366	0.467107	0.465609	-0.00281			0.384342	0.00074852	0.008964	0.006488	-0.0025			0.288257	0.057041	0.120586	0.118975	-0.00183			0.288257	0.008324	0.039208	0.035792	-0.00356			0.266083	0.01911	0.084271	0.086413	0.002339			0.0934546	0.856995		0.0943763	0.865001		0.0744035	0.791273		0.088917	0.840657
0.290721	0.10352	0.447489	0.444655	-0.00513			0.387627	-0.000553306	-0.00322	-0.000163666	0.003051			0.290721	0.046288	0.096793	0.097231	0.000485862			0.290721	0.008125	0.036379	0.032092	-0.00445			0.268357	0.012923	0.071961	0.074084	0.002287			0.0936329	0.857245		0.0946555	0.865263		0.0745844	0.790214		0.0891642	0.841813
0.293184	0.091883	0.434225	0.433123	-0.00195			0.390912	-0.00231	-0.01157	-0.00542	0.006079			0.293184	0.039157	0.111062	0.106447	-0.00519			0.293184	0.00615	0.026539	0.023728	-0.00289			0.270632	0.011295	0.061355	0.066229	0.005192			0.0938744	0.857936		0.0948997	0.864879		0.0747835	0.789155		0.0894303	0.841048
0.295648	0.108067	0.399265	0.40215	0.004802			0.394197	0.003125	-0.00788	-0.0037	0.004143			0.295648	0.042786	0.10091	0.099196	-0.00191			0.295648	0.007367	0.024426	0.019262	-0.00529			0.272906	0.008531	0.063876	0.062961	-0.000976995			0.0941099	0.858599		0.095184	0.86463		0.075009	0.788889		0.08964	0.840572
0.298112	0.06166	0.363328	0.363712	0.000602894			0.397482	-0.0097	-0.01817	-0.01881	-0.000621885			0.298112	0.032469	0.088036	0.084867	-0.00348			0.298112	0.007106	0.019867	0.017912	-0.00199			0.27518	0.008738	0.059958	0.060521	0.000599182			0.0943718	0.85896		0.0954156	0.864618		0.075222	0.789426		0.089941	0.841096
0.300576	0.048629	0.329457	0.325306	-0.00619			0.400767	-0.00259	-0.00602	-0.00276	0.003241			0.300576	0.017342	0.052723	0.050213	-0.00265			0.300576	0.000339047	0.017636	0.016315	-0.00134			0.277454	0.006537	0.061858	0.062807	0.001012			0.0946153	0.86091		0.095725	0.865223		0.0754147	0.790482		0.0901656	0.841073
0.303039	0.066599	0.30872	0.305986	-0.00395			0.404052	0.007203	-0.00724	-0.00469	0.00253			0.303039	0.016333	0.03663	0.033105	-0.00366			0.303039	0.000122153	0.017502	0.013307	-0.00427			0.279729	0.005151	0.049169	0.055671	0.006837			0.0949051	0.8617		0.0959828	0.865832		0.07565	0.791728		0.090464	0.840626
0.305503	0.050149	0.296695	0.295954	-0.00105			0.407337	-0.00451	-0.01299	-0.00942	0.003516			0.305503	0.01936	0.042331	0.040948	-0.00144			0.305503	0.003394	0.01566	0.009459	-0.0063			0.282003	0.006687	0.041761	0.046671	0.005125			0.0951664	0.863117		0.096255	0.866533		0.0758819	0.794347		0.0907205	0.84108
0.307967	0.04811	0.258511	0.263416	0.006614			0.410622	0.00182	-0.00179	0.000355282	0.002144			0.307967	0.019218	0.047872	0.047961	9.42289e-05			0.307967	0.001024	0.006901	0.00949	0.002606			0.284277	0.007059	0.044239	0.043507	-0.000765746			0.0953706	0.863887		0.0965507	0.865795		0.0760946	0.794259		0.0909147	0.841549
0.31043	0.047332	0.216457	0.224223	0.009911			0.413907	0.005562	-0.00111	-0.00385	-0.00273			0.31043	0.010007	0.023235	0.026539	0.003383			0.31043	-0.000142812	0.005161	0.009166	0.004026			0.286551	0.006124	0.04393	0.04372	-0.000219004			0.0955906	0.861583		0.0967407	0.864503		0.0762717	0.795336		0.0911921	0.843617
0.312894	0.039766	0.215569	0.221556	0.007633			0.417192	0.010039	0.009933	0.011537	0.00162			0.312894	0.011954	0.02283	0.026025	0.00327			0.312894	0.009194	0.007487	0.009577	0.002106			0.288825	0.007155	0.042049	0.039408	-0.00276			0.095859	0.863225		0.0969943	0.864032		0.0764437	0.796512		0.0914431	0.842544
0.315358	0.050538	0.225158	0.229749	0.005925			0.420477	0.008105	0.003934	0.004832	0.000900881			0.315358	-0.00116	0.010935	0.008398	-0.00257			0.315358	0.001955	0.006028	0.007372	0.001353			0.2911	0.009565	0.037703	0.036586	-0.00116			0.0961271	0.863876		0.0972338	0.863494		0.0766478	0.798056		0.0916232	0.842952
0.317822	0.03249	0.204482	0.20757	0.003881			0.423762	0.002808	0.001947	0.000967491	-0.000981894			0.317822	-0.00208	0.010997	0.010931	-6.73252e-05			0.317822	0.005834	0.005529	0.005884	0.000356978			0.293374	0.001119	0.025251	0.033022	0.007972			0.0964439	0.86399		0.0974547	0.862143		0.0768686	0.797651		0.0918555	0.843758
0.320285	0.038012	0.175046	0.177999	0.00358			0.427047	-0.00595	-0.00637	-0.00599	0.000371258			0.320285	-0.000440199	0.01024	0.01214	0.001919			0.320285	-0.00333	0.003657	0.006525	0.002879			0.295648	0.004336	0.020383	0.02662	0.006367			0.0966418	0.865076		0.0977686	0.861945		0.0770412	0.798264		0.0920922	0.843099
0.322749	0.04227	0.151895	0.159011	0.00839			0.430332	-0.00112	0.00252	0.000130699	-0.00239			0.322749	0.013765	0.015016	0.015861	0.000857705			0.322749	0.000244325	0.007975	0.00918	0.001215			0.297922	0.005618	0.017152	0.021463	0.004386			0.0968357	0.865852		0.0979603	0.861767		0.0772343	0.799347		0.0923293	0.842584
0.325213	0.02834	0.152995	0.161526	0.010072			0.433617	0.003721	0.003214	0.000919519	-0.0023			0.325213	0.00897	0.021285	0.01639	-0.005			0.325213	0.003363	0.006565	0.010924	0.004387			0.300196	0.000279234	0.017241	0.015465	-0.00181			0.0970669	0.865219		0.0982231	0.860047		0.0774552	0.798577		0.0925151	0.842784
0.327677	-0.000228937	0.123274	0.131402	0.009271			0.436902	0.008426	0.009081	0.007201	-0.0019			0.327677	0.0059	0.032941	0.029558	-0.0035			0.327677	0.002937	0.002796	0.008897	0.006119			0.302471	0.002498	0.009934	0.010572	0.000643915			0.0973537	0.864176		0.0984687	0.85812		0.0776535	0.79778		0.092785	0.84342
0.33014	0.024636	0.092086	0.098312	0.006857			0.440187	0.011792	0.015242	0.013658	-0.00161			0.33014	0.008171	0.019848	0.017871	-0.00202			0.33014	-0.000506543	0.003628	0.006222	0.002604			0.304745	0.004115	0.006243	0.010422	0.004205			0.0977015	0.863683		0.0988255	0.85594		0.0778614	0.797453		0.0931013	0.845009
0.332604	0.01437	0.123935	0.120277	-0.00418			0.443472	0.005839	0.006371	0.005201	-0.00118			0.332604	0.010427	0.018951	0.018741	-0.000213741			0.332604	0.002206	0.007179	0.007104	-7.4749e-05			0.307019	0.001756	0.007258	0.01322	0.006006			0.0979343	0.861881		0.0991158	0.855567		0.0780331	0.798026		0.0934149	0.84514
0.335068	0.018934	0.14883	0.146872	-0.0023			0.446757	0.003773	0.004508	0.004244	-0.000264365			0.335068	-0.00635	0.009758	0.007362	-0.00242			0.335068	0.005786	0.006738	0.007744	0.001013			0.309293	-0.000629051	0.008561	0.010476	0.001932			0.0981784	0.861776		0.0993507	0.853978		0.0782063	0.799459		0.0936513	0.845264
0.337532	0.010863	0.120236	0.120071	-0.000188359			0.450042	-0.00321	0.000770413	0.002237	0.001468			0.337532	0.004552	0.015026	0.011732	-0.00334			0.337532	0.004511	0.006226	0.00595	-0.000278008			0.311568	0.001604	0.012074	0.011955	-0.000119991			0.0983943	0.860673		0.0995432	0.853252		0.078344	0.799315		0.0938126	0.845468
0.339995	0.013821	0.072368	0.072624	0.000275753			0.453327	-0.01303	-0.0162	-0.01617	3.26806e-05			0.339995	0.004214	0.004852	0.004176	-0.000679766			0.339995	0.001588	0.008434	0.003125	-0.00535			0.313842	0.005096	0.016016	0.012587	-0.00348			0.098626	0.860949		0.099699	0.853144		0.0785271	0.799157		0.0939675	0.844716
0.342459	0.005668	0.059381	0.056032	-0.00356			0.456612	0.00981	0.008011	0.006554	-0.00147			0.342459	0.00057188	0.006191	0.008895	0.002721			0.342459	0.000980375	0.009659	0.000461779	-0.00929			0.316116	0.001706	0.009126	0.012214	0.003116			0.0989082	0.860488		0.099879	0.852752		0.0787267	0.798924		0.0941879	0.843913
0.344923	0.006751	0.062858	0.060425	-0.0026			0.459897	0.001028	0.002089	0.002364	0.000275543			0.344923	-0.00312	-0.00992	-0.00629	0.003594			0.344923	-0.00471	0.005873	-0.000484448	-0.00639			0.31839	-0.00283	0.007682	0.012536	0.004891			0.0991432	0.860464		0.100146	0.851268		0.0789043	0.799385		0.0944009	0.84335
0.347386	0.009781	0.076769	0.07542	-0.00146			0.463182	0.002768	0.004343	0.001765	-0.00259			0.347386	0.004455	-0.00347	-0.00298	0.000483984			0.347386	0.001343	0.003921	-0.00403	-0.00798			0.320664	0.00161	0.004516	0.006817	0.002312			0.099313	0.859915		0.100419	0.850419		0.079086	0.796436		0.0945489	0.844062
0.34985	0.015252	0.064458	0.064223	-0.000251694			0.466467	0.008742	0.018744	0.017341	-0.00143			0.34985	0.001963	0.006377	0.001642	-0.00477			0.34985	0.003195	0.005992	0.001013	-0.00501			0.322939	0.000208782	0.010691	0.011927	0.001249			0.0995359	0.857627		0.100609	0.848832		0.0792809	0.794862		0.0947551	0.84418
0.352314	0.00981	0.035514	0.037832	0.002403			0.469752	-0.00129	0.005566	0.001542	-0.00405			0.352314	-0.000462498	0.007494	0.002546	-0.00499			0.352314	-0.00093515	0.001482	0.001363	-0.000119142			0.325213	-0.000113596	0.010796	0.008513	-0.00231			0.099704	0.857422		0.100796	0.846199		0.0794706	0.791965		0.0950014	0.843714
0.354778	-0.00532	0.022574	0.026662	0.004182			0.473037	-0.00382	-0.00483	-0.00431	0.00051636			0.354778	-0.00106	0.001668	0.00527	0.003608			0.354778	0.00261	-0.000787925	-0.000759534	2.83693e-05			0.327487	-0.00302	0.012429	0.005847	-0.00666			0.0999624	0.858143		0.101068	0.844735		0.079699	0.789945		0.095266	0.842971
0.357241	-0.00453	0.041982	0.044679	0.002815										0.357241	0.001702	-0.00275	-0.000311566	0.002436			0.357241	0.000122615	0.007913	0.005248	-0.00269			0.329761	0.004028	0.005524	0.002809	-0.00273			0.10024	0.856064		0.10137	0.842793		0.0798946	0.789316		0.0954544	0.843246
0.359705	0.001964	0.050374	0.052673	0.002422										0.359705	-0.00282	0.004325	0.000856394	-0.00348			0.359705	0.001319	0.010153	0.00454	-0.00567			0.332036	-0.00143	0.003135	0.002828	-0.000308211			0.100477	0.856915		0.1016	0.841138		0.0800917	0.788135		0.0956833	0.843175
0.362169	0.005084	0.037242	0.038921	0.001744										0.362169	-0.00891	-0.00572	-0.00466	0.001053			0.362169	0.004064	0.015026	0.006156	-0.00901			0.33431	-0.00335	-0.00282	9.53584e-05	0.002906			0.100642	0.856993		0.101861	0.839137		0.0802824	0.786594		0.0959412	0.841488
0.364633	0.001408	0.025799	0.019078	-0.0069										0.364633	-0.00525	-0.00867	-0.0072	0.00145			0.364633	0.000622018	0.015183	0.006078	-0.00925			0.336584	-0.00285	0.00053677	0.003845	0.00331			0.10091	0.856645		0.102066	0.83823		0.0804765	0.78463		0.0961671	0.840795
0.367096	0.015609	0.014727	0.010554	-0.00423										0.367096	-0.00456	-0.00805	-0.00538	0.002648			0.367096	-0.000854011	0.004595	0.001451	-0.00316			0.338858	-0.00184	-0.00483	-0.000668165	0.004141			0.101159	0.85697		0.102261	0.837379		0.0806176	0.782467		0.0963592	0.841241
0.36956	0.003463	0.015186	0.016621	0.001457										0.36956	-0.00867	-0.00239	-0.00468	-0.00228			0.36956	0.00147	0.00172	0.002279	0.000559787			0.341132	-0.00585	-0.00777	-0.00597	0.001785			0.101311	0.856983		0.102434	0.838121		0.0807795	0.780916		0.0965828	0.839281
0.372024	0.023877	0.014065	0.013964	-0.000102682										0.372024	0.004536	0.00873	0.00688	-0.00187			0.372024	0.00021727	0.001304	0.005482	0.004184			0.343407	-0.00333	-0.00559	-0.00303	0.002545			0.101533	0.856022		0.102576	0.837222		0.0809164	0.7811		0.0967332	0.838448
0.374488	0.002024	0.013249	0.008133	-0.00519										0.374488	-0.00203	0.00666	0.007867	0.001215			0.374488	-0.000469017	-0.000576394	0.002899	0.003473			0.345681	0.000649408	-0.00167	0.001907	0.003575			0.101754	0.857214		0.102834	0.83672		0.0811312	0.778933		0.0970267	0.839424
0.376951	0.003043	-0.01367	-0.02073	-0.00697										0.376951	-0.00292	-0.0027	0.000667304	0.003356			0.376951	-0.00408	-0.00148	-0.00143	5.56252e-05			0.347955	0.002304	-0.00327	-0.00132	0.001948			0.101957	0.857206		0.103095	0.835641		0.0812882	0.778617		0.0971976	0.838855
0.379415	-0.000265371	-0.02397	-0.03164	-0.00749										0.379415	0.000971482	0.001282	0.005436	0.00416			0.379415	-0.00119	-0.00304	-0.0052	-0.00216			0.350229	0.003768	-0.00652	-0.00193	0.004561			0.102179	0.857336		0.103345	0.835313		0.081443	0.778293		0.0973835	0.838512
0.381879	-0.01335	-0.00632	-0.01847	-0.01208										0.381879	-0.00203	-0.00671	-0.00929	-0.00256			0.381879	-7.06668e-05	-0.00591	-0.00554	0.000366455			0.352503	0.001907	-0.00171	0.002347	0.004049			0.102404	0.856521		0.103598	0.833926		0.0816336	0.77859		0.0976368	0.838189
0.384342	-9.86606e-05	0.004026	-0.00699	-0.01106										0.384342	0.005093	0.008609	0.006042	-0.00259			0.384342	-0.00425	-0.01004	-0.00443	0.005552			0.354778	0.001191	0.004769	0.008118	0.003365			0.102722	0.856964		0.103806	0.83191		0.081861	0.77756		0.0978732	0.836385
0.386806	-0.00746	0.00778	0.004391	-0.00342										0.386806	-0.00643	0.005101	0.002936	-0.00218			0.386806	0.006717	-0.0016	0.001698	0.003288			0.357052	0.002984	0.003678	0.002845	-0.000836741			0.102967	0.85719		0.104013	0.830694		0.0820976	0.776946		0.0980457	0.835257
0.38927	0.007693	0.010601	0.008835	-0.00178										0.38927	-0.00611	-0.00482	-0.0029	0.001912			0.38927	-0.0012	-0.00227	-0.00263	-0.000359086			0.359326	0.003225	-0.00501	-0.00193	0.003065			0.103159	0.857249		0.104231	0.829516		0.082283	0.776845		0.0983014	0.833778
0.391734	0.009933	0.01303	0.008169	-0.00492										0.391734	0.006722	0.003618	0.007094	0.003488			0.391734	0.003927	0.006377	0.001325	-0.00508			0.3616	-0.0012	-0.0042	0.000648407	0.004823			0.103347	0.858112		0.104507	0.829748		0.0824065	0.776894		0.0985477	0.831847
0.394197	0.001486	0.001483	-0.00251	-0.004										0.394197	-0.00433	-0.00708	-0.00417	0.002895			0.394197	0.000158983	0.004402	0.001025	-0.00339			0.363875	0.001507	-0.00367	-0.00396	-0.000288302			0.103596	0.85782		0.104831	0.828586		0.0825527	0.777693		0.0987444	0.830066
0.396661	-0.01381	-0.00356	-0.00525	-0.00168										0.396661	-0.00152	-0.01076	-0.008	0.002729			0.396661	-0.00406	-0.00676	-0.00611	0.000649308			0.366149	-0.00132	-0.00169	-0.00185	-0.000164809			0.103799	0.857962		0.105051	0.828819		0.0827264	0.778021		0.0989384	0.829294
0.399125	-0.00162	-0.01585	-0.01303	0.002776										0.399125	-0.00619	-0.01537	-0.0115	0.003814			0.399125	-0.00253	-0.01008	-0.00969	0.000385488			0.368423	0.004764	0.01008	0.00778	-0.00232			0.10405	0.858776		0.105218	0.829987		0.082876	0.778971		0.0991238	0.828177
0.401589	0.002044	-0.01838	-0.01218	0.006093										0.401589	-0.00701	-0.01438	-0.00787	0.006408			0.401589	-0.00468	-0.00451	-0.00803	-0.0035			0.370697	0.00082568	0.006746	0.002968	-0.0038			0.104313	0.86049		0.105419	0.829312		0.0830316	0.777962		0.0993044	0.827948
0.404052	0.00699	-0.0132	-0.00882	0.004319										0.404052	-0.00286	-0.00417	-0.00603	-0.00185			0.404052	-0.00319	-0.0065	-0.00355	0.002926			0.372971	-0.00172	-0.000997862	-0.00205	-0.00105			0.104501	0.860621		0.105615	0.8285		0.0832211	0.777116		0.0994592	0.826196
0.406516	-0.00964	-0.01504	-0.0181	-0.00301										0.406516	-0.0009204	-0.00793	-0.0045	0.003407			0.406516	0.000635118	-0.00752	0.00025439	0.007712			0.375246	-0.00287	-0.00402	-0.00466	-0.000642391			0.104678	0.860089		0.105776	0.828204		0.0833812	0.777642		0.0996852	0.823773
0.40898	0.011081	-0.01966	-0.02416	-0.00441										0.40898	0.009319	0.009419	0.011993	0.002598			0.40898	0.000438243	-0.01091	-0.00511	0.005732			0.37752	-0.00109	-0.000754877	-0.0038	-0.00304			0.104798	0.860001		0.105947	0.827751		0.0835629	0.778057		0.0999034	0.823363
0.411444	0.004416	0.003135	0.001281	-0.00186										0.411444	0.015381	0.003968	0.004749	0.000784174			0.411444	-0.0017	-0.00286	-0.00612	-0.00325			0.379794	0.000479302	0.003743	0.000916865	-0.00284			0.104975	0.859197		0.106178	0.827631		0.0837249	0.778093		0.100092	0.820769
0.413907	0.005063	-0.00549	-0.00504	0.000446092										0.413907	0.005532	-0.000641928	-0.00193	-0.00129			0.413907	-0.00125	0.001977	-0.00302	-0.00501			0.382068	0.000506046	0.005152	0.001554	-0.00362			0.105168	0.858586		0.106391	0.826058		0.0838842	0.776302		0.100269	0.820329
0.416371	-0.00809	-0.00753	-0.00892	-0.00138										0.416371	-0.00208	-0.00361	-0.00452	-0.000909676			0.416371	-0.00048139	-6.66901e-05	-0.00254	-0.00247			0.384342	-0.0014	0.003548	0.000480713	-0.00308			0.10536	0.858772		0.106587	0.825656		0.084025	0.777199		0.100483	0.819758
0.418835	0.003316	0.01171	0.009131	-0.00261										0.418835	-0.00395	0.003861	0.002166	-0.0017			0.418835	-0.00249	-0.00143	-0.00239	-0.000959713			0.386617	-0.00162	0.001558	-0.00286	-0.00443			0.105644	0.858176		0.106778	0.824273		0.0841566	0.776558		0.100652	0.8178
0.421298	-0.0037	0.018902	0.014667	-0.00432										0.421298	-0.00493	0.005189	0.003215	-0.00198			0.421298	0.003189	0.000876741	0.000904352	2.76355e-05			0.388891	0.00273	0.001512	0.000217005	-0.0013			0.105874	0.85765		0.10696	0.822717		0.0843278	0.776728		0.1008	0.816895
0.423762	-0.00929	0.006837	0.002898	-0.00397										0.423762	-0.00122	0.011201	0.010583	-0.000624971			0.423762	-0.00185	-0.0098	-0.0062	0.003572			0.391165	0.001271	0.000745017	0.000574944	-0.000170199			0.10604	0.859401		0.107098	0.822181		0.0845344	0.776644		0.100987	0.815842
0.426226	0.001933	0.014408	0.015889	0.001503										0.426226	-0.00419	0.005717	0.002413	-0.00332			0.426226	0.001901	-0.00595	-0.00615	-0.000200038			0.393439	0.001505	-0.000270373	0.00223	0.0025			0.10627	0.860009		0.107337	0.821619		0.0847121	0.775176		0.101232	0.815423
0.42869	0.000598059	0.018828	0.021596	0.002821										0.42869	0.004517	-7.41091e-05	-0.000897622	-0.000823452			0.42869	0.001975	0.005509	-0.000571932	-0.00611			0.395714	0.001622	0.000640766	0.002436	0.001796			0.106532	0.860791		0.107578	0.822031		0.0848985	0.775615		0.101413	0.816266
0.431153	0.003512	0.010376	0.010935	0.000564778										0.431153	-0.00269	-0.00241	-0.00115	0.001262			0.431153	-0.00273	0.001472	-0.00188	-0.00336			0.397988	0.001085	-0.00406	-0.000707283	0.003344			0.106772	0.861951		0.107854	0.821903		0.0850415	0.776423		0.101592	0.817515
0.433617	-0.00973	0.01484	0.011869	-0.00302										0.433617	0.001226	-0.00274	-0.00237	0.000375494			0.433617	-0.000645196	-0.00197	1.79923e-05	0.001988			0.400262	-0.00228	-0.00173	-0.00115	0.000582312			0.106968	0.86159		0.108068	0.821594		0.0851705	0.776528		0.101816	0.817552
0.436081	-0.01246	0.004205	0.002883	-0.00133										0.436081	-0.000569818	-0.00189	-0.00168	0.000215738			0.436081	0.002196	-0.00311	3.02306e-06	0.003101			0.402536	0.003186	-0.00104	7.90241e-05	0.00112			0.107099	0.860921		0.108274	0.819958		0.0853497	0.775646		0.10202	0.818188
0.438545	0.002514	-0.000586882	-0.00233	-0.00174										0.438545	0.003889	-7.20363e-05	-0.00204	-0.00197			0.438545	0.004286	0.0047	0.00331	-0.0014			0.40481	6.33659e-06	0.001769	0.001312	-0.000457642			0.107296	0.860523		0.108451	0.819272		0.0855124	0.776176		0.102179	0.817373
0.441008	-0.0122	0.002508	-0.00171	-0.00423										0.441008	0.000436142	0.001496	0.000665523	-0.000831371			0.441008	0.00248	0.001873	0.001967	9.44119e-05			0.407085	-0.00083863	0.001238	0.001749	0.000511025			0.107459	0.859515		0.108624	0.820461		0.0856491	0.776775		0.102382	0.818001
0.443472	-0.00238	-0.00752	-0.0103	-0.00275										0.443472	-0.00101	-0.00359	-0.000835059	0.002744			0.443472	0.000476255	0.001708	0.000422312	-0.00129			0.409359	0.001088	-0.00152	0.001372	0.002892			0.10765	0.859008		0.108791	0.820882		0.0857751	0.77553		0.102632	0.817778
0.445936	0.008028	-0.01147	-0.01408	-0.00258										0.445936	-0.00724	-0.00768	-0.00657	0.001102			0.445936	0.002417	0.002318	-0.000845538	-0.00317			0.411633	-0.00182	-0.00331	0.001531	0.00482			0.10781	0.858841		0.109053	0.820709		0.0859195	0.774839		0.102798	0.818101
0.4484	-0.00378	-0.01463	-0.01338	0.001234										0.4484	-0.00772	-0.00902	-0.00888	0.000143875			0.4484	-4.6894e-05	-0.000408175	0.000444463	0.000852291			0.413907	0.004815	-0.000536031	0.00253	0.003065			0.108054	0.858075		0.109274	0.821191		0.0860937	0.775156		0.102993	0.818227
0.450863	0.005391	0.000688739	0.000712249	2.35262e-05										0.450863	-0.00546	-0.00449	-0.00265	0.001827			0.450863	-0.000126534	0.00277	0.002488	-0.000282247			0.416181	0.002104	0.007047	0.005339	-0.00172			0.10826	0.856878		0.109438	0.820204		0.0862808	0.774215		0.103193	0.818941
0.453327	0.00371	-0.00208	-0.00136	0.000719508										0.453327	0.008783	0.011389	0.012007	0.000624713			0.453327	0.000749979	-0.000950334	-0.00173	-0.000778176			0.418456	0.001477	0.005404	0.002806	-0.00261			0.108426	0.856633		0.109598	0.818589		0.0864393	0.775183		0.103343	0.81838
0.455791	0.011298	-0.01141	-0.00996	0.001439										0.455791	0.002967	-0.00059547	0.002485	0.003079			0.455791	0.001535	0.001845	-0.000127315	-0.00198			0.42073	0.002099	0.000799295	0.000760857	-3.84687e-05			0.108654	0.857259		0.109807	0.817244		0.0865924	0.775524		0.103505	0.81805
0.458254	0.001041	-0.01308	-0.00832	0.004708										0.458254	8.40713e-05	-0.00426	-0.00399	0.000272343			0.458254	0.000230156	-0.00403	0.001661	0.005663			0.423004	-0.000120778	-0.00291	0.001589	0.004481			0.108831	0.856677		0.110045	0.816165		0.0867595	0.776778		0.103745	0.817299
0.460718	-0.00355	-0.00686	-0.00282	0.004012										0.460718	0.008209	-0.0011	-0.000385849	0.000714057			0.460718	-0.000545132	-0.00652	-0.00379	0.00271			0.425278	-0.000949787	0.002741	0.00446	0.001724			0.109017	0.855873		0.110236	0.81509		0.0869415	0.775231		0.103918	0.818337
0.463182	0.015473	-0.00875	-0.00482	0.003896										0.463182	0.000949527	0.001739	0.004449	0.002715			0.463182	-0.000609649	-0.00519	-0.00886	-0.00366			0.427553	-0.000796054	0.000582812	0.000766014	0.000183309			0.109273	0.854738		0.110475	0.81474		0.0871482	0.774899		0.104156	0.81822
0.465646	0.011695	-0.00877	-0.00132	0.007393										0.465646	-0.00232	0.006381	-7.08874e-05	-0.00649			0.465646	-0.000720532	-0.00324	-0.00494	-0.00169			0.429827	-0.000845658	-0.00925	-0.00715	0.002086			0.109462	0.853672		0.110664	0.814291		0.0872664	0.775919		0.104362	0.818109
0.468109	0.001417	-0.01021	0.000982121	0.011083										0.468109	0.004484	0.000671836	-0.002	-0.00267			0.468109	-0.00395	-0.00939	-0.00592	0.003437			0.432101	-0.00759	-0.01094	-0.00549	0.005391			0.10967	0.854753		0.110846	0.81424		0.0874161	0.777662		0.104536	0.81841
0.470573	0.004196	-0.01167	-1.63875e-05	0.011519										0.470573	-0.00225	0.002894	-0.00185	-0.00476			0.470573	-0.0027	-0.00282	8.52646e-05	0.002895			0.434375	0.000250932	-0.00555	-0.00154	0.003986			0.109838	0.854597		0.111009	0.812889		0.0875521	0.776273		0.104676	0.817659
0.473037	-0.00177	-0.01317	-0.00112	0.011896										0.473037	-0.00409	0.004411	0.001545	-0.00288			0.473037	0.003294	0.008592	0.00528	-0.00334			0.436649	-0.00222	-0.00306	-0.000217866	0.002836			0.110049	0.851888		0.111178	0.812742		0.0877032	0.775482		0.104782	0.820101
																												0.438924	0.003977	-0.00422	-0.00191	0.002298			0.110231	0.851787		0.111419	0.813208		0.087851	0.777658		0.104962	0.819922
																												0.441198	0.004273	-0.00119	0.000662683	0.001854			0.110474	0.851229		0.111635	0.813259		0.0879893	0.778113		0.105172	0.820997
																												0.443472	0.001082	0.001033	0.001938	0.000905804			0.110693	0.850455		0.11183	0.811143		0.0881419	0.779352		0.105327	0.822417
																												0.445746	-0.00325	0.009005	0.005452	-0.00358			0.110863	0.850157		0.111988	0.809867		0.0883054	0.779881		0.105494	0.822516
																												0.448021	0.005108	0.006615	0.006601	-1.4089e-05			0.111051	0.849598		0.112098	0.808106		0.0884526	0.778791		0.105704	0.824467
																												0.450295	0.004493	0.003823	0.005829	0.002014			0.111217	0.849516		0.112278	0.806665		0.0885979	0.778968		0.105889	0.824016
																												0.452569	-0.00261	0.000413394	0.00417	0.003758			0.11137	0.848042		0.112502	0.80527		0.0887523	0.779458		0.10605	0.823654
																												0.454843	-0.00164	0.001505	0.002569	0.001066			0.111521	0.845903		0.112702	0.803697		0.0888971	0.780692		0.106254	0.824219
																												0.457117	-0.000404458	0.00526	0.003622	-0.00165			0.111673	0.84574		0.112926	0.803491		0.0890437	0.782361		0.1065	0.823087
																												0.459392	-0.000746432	0.001715	0.002635	0.000920742			0.111885	0.84387		0.113115	0.802621		0.0891944	0.782402		0.10665	0.822115
																												0.461666	-0.000115989	-0.0014	0.00055986	0.00196			0.11201	0.84333		0.11333	0.801347		0.0893503	0.783043		0.106808	0.822459
																												0.46394	0.000100491	-0.00177	-0.0009887	0.00078336			0.112176	0.84243		0.113506	0.79959		0.0894725	0.7821		0.10696	0.823348
																												0.466214	-0.00214	0.000614817	0.00244	0.001826			0.112377	0.841081		0.113655	0.798287		0.0896281	0.783015		0.107071	0.822471
																												0.468488	-0.000285739	0.006583	0.008254	0.001682			0.112577	0.84044		0.1138	0.796963		0.0897864	0.782871		0.107228	0.822933
																												0.470763	0.002712	0.009795	0.009433	-0.000366204			0.112829	0.840283		0.113926	0.795642		0.0899037	0.783023		0.107417	0.825814
																												0.473037	0.000395254	0.007134	0.007066	-6.81877e-05			0.113021	0.840051		0.114067	0.794714		0.0900444	0.782837		0.107623	0.825362
																																			0.11314	0.839331		0.114286	0.794583		0.0901803	0.783081		0.107783	0.826434
																																			0.113345	0.840582		0.114543	0.794071		0.0903276	0.782742		0.10795	0.825244
																																			0.113518	0.838533		0.114716	0.794944		0.0904346	0.784555		0.108115	0.825293
																																			0.113663	0.83767		0.114872	0.795009		0.0905339	0.783159		0.108289	0.825748
																																			0.113799	0.836477		0.115055	0.793725		0.0906899	0.78327		0.108455	0.826245
																																			0.114024	0.835126		0.115211	0.793314		0.090877	0.783556		0.108616	0.825761
																																			0.114289	0.834116		0.1154	0.793694		0.0910214	0.782396		0.108799	0.825077
																																			0.114439	0.83271		0.115599	0.793997		0.0911865	0.782515		0.108972	0.824146
																																			0.114634	0.830482		0.115765	0.793311		0.0913362	0.784612		0.109135	0.822945
																																			0.114752	0.831039		0.116003	0.792479		0.0914791	0.784712		0.109329	0.823797
																																			0.114893	0.829844		0.116178	0.790464		0.0916405	0.785297		0.10955	0.821064
																																			0.115101	0.827689		0.116316	0.790185		0.0917791	0.785511		0.109711	0.820988
																																			0.115363	0.827548		0.11649	0.790418		0.0918984	0.784135		0.109869	0.820086
																																			0.115533	0.827141		0.116688	0.790081		0.0920174	0.784441		0.110067	0.818135
																																			0.115674	0.825248		0.116859	0.789513		0.0921623	0.783756		0.110225	0.816856
																																			0.115834	0.824364		0.117052	0.787556		0.0922736	0.78237		0.110332	0.816445
																																			0.116036	0.822669		0.117221	0.786545		0.0924098	0.780562		0.110513	0.815488
																																			0.116172	0.823468		0.117408	0.785503		0.0925324	0.780552		0.110695	0.815237
																																			0.116356	0.823986		0.117582	0.785411		0.0926771	0.779801		0.110866	0.812808
																																			0.116553	0.821114		0.11773	0.786091		0.0928385	0.778181		0.11097	0.813318
																																			0.116681	0.82178		0.117886	0.785608		0.0929995	0.777405		0.111073	0.810386
																																			0.11681	0.822739		0.118074	0.784229		0.0931105	0.776519		0.111302	0.810926
																																			0.116944	0.821034		0.118197	0.783377		0.0932361	0.775697		0.111461	0.81083
																																			0.117127	0.820413		0.118395	0.7818		0.0933909	0.77583		0.111615	0.812486
																																			0.117349	0.821866		0.118618	0.781495		0.0935256	0.774539		0.111783	0.810163
																																			0.117539	0.820387		0.118809	0.7806		0.0936639	0.773909		0.111946	0.809333
																																			0.117709	0.818619		0.118958	0.780264		0.0937915	0.773699		0.112085	0.807321
																																			0.117854	0.817662		0.119097	0.779095		0.0939381	0.773371		0.112196	0.805386
																																			0.11798	0.815988		0.119249	0.779653		0.0940714	0.772263		0.112371	0.80354
																																			0.118141	0.816166		0.119383	0.779125		0.0941833	0.771437		0.112556	0.802152
																																			0.118305	0.814729		0.119514	0.778287		0.0943127	0.771162		0.112702	0.801489
																																			0.118459	0.813286		0.119654	0.777373		0.0944871	0.769533		0.112856	0.799841
																																			0.118635	0.812941		0.119827	0.777666		0.0945916	0.77		0.113019	0.797768
																																			0.118808	0.812496		0.120002	0.776613		0.0947267	0.768221		0.113167	0.795729
																																			0.118952	0.81261		0.120152	0.776568		0.0948545	0.767919		0.113278	0.794286
																																			0.119116	0.81208		0.120318	0.775097		0.0949824	0.766626		0.11345	0.793074
																																			0.119302	0.811007		0.120454	0.773781		0.0950875	0.767025		0.113602	0.790741
																																			0.119472	0.812984		0.120594	0.772648		0.0951982	0.765566		0.11376	0.788455
																																			0.119618	0.812934		0.120826	0.77415		0.0953245	0.765754		0.113899	0.78705
																																			0.119761	0.812454		0.121024	0.774384		0.0954522	0.765655		0.114028	0.785387
																																			0.11997	0.812643		0.121182	0.774513		0.0956	0.766419		0.114232	0.783724
																																			0.120102	0.813263		0.121341	0.774115		0.0957415	0.766736		0.1144	0.781947
																																			0.120282	0.815327		0.121504	0.772075		0.0958638	0.768909		0.114546	0.779937
																																			0.120418	0.814278		0.121704	0.771062		0.0959624	0.768786		0.114774	0.778658
																																			0.120618	0.813359		0.121876	0.772089		0.0961168	0.769172		0.114957	0.777127
																																			0.120731	0.81354		0.122046	0.771273		0.0962377	0.770256		0.115078	0.775061
																																			0.120925	0.813573		0.122218	0.770543		0.096354	0.770369		0.115211	0.773366
																																			0.121105	0.813156		0.12237	0.771521		0.096455	0.769405		0.115361	0.771058
																																			0.12122	0.814577		0.122501	0.77128		0.0965715	0.768053		0.115531	0.768864
																																			0.121397	0.814465		0.12263	0.772106		0.0967241	0.767828		0.115656	0.766551
																																			0.121566	0.815358		0.122774	0.773178		0.0968783	0.766629		0.115747	0.764579
																																			0.121717	0.815993		0.122921	0.772232		0.0969698	0.766344		0.115889	0.762615
																																			0.121888	0.815944		0.123073	0.773787		0.0970889	0.764715		0.116115	0.760247
																																			0.122092	0.816507		0.123237	0.77369		0.0972062	0.763767		0.116255	0.757917
																																			0.122243	0.815961		0.123372	0.771192		0.0973318	0.762608		0.116391	0.755992
																																			0.122354	0.815619		0.123595	0.770174		0.0974558	0.762745		0.116542	0.752915
																																			0.122475	0.814915		0.123768	0.769142		0.097563	0.763161		0.116703	0.751099
																																			0.122617	0.815439		0.123936	0.768391		0.0976941	0.762431		0.116821	0.749599
																																			0.122758	0.81472		0.124079	0.767901		0.0978368	0.761665		0.116922	0.747892
																																			0.122911	0.816292		0.124222	0.767575		0.0979275	0.759799		0.117059	0.747526
																																			0.123059	0.818488		0.12436	0.766553		0.0980578	0.760422		0.117222	0.74595
																																			0.123208	0.818056		0.124518	0.766264		0.098177	0.75997		0.11735	0.745293
																																			0.123362	0.819462		0.124665	0.767286		0.0983303	0.760027		0.117466	0.743227
																																			0.123481	0.820361		0.124788	0.76716		0.0984533	0.759753		0.117582	0.7433
																																			0.12366	0.819191		0.124941	0.766574		0.0986102	0.759606		0.117735	0.742472
																																			0.123795	0.817957		0.125093	0.766562		0.0987473	0.761167		0.117897	0.742791
																																			0.123952	0.817233		0.125212	0.76494		0.098868	0.760693		0.118054	0.741248
																																			0.124171	0.815934		0.125366	0.763644		0.0989669	0.759622		0.118221	0.739664
																																			0.124345	0.815972		0.125576	0.762344		0.0990622	0.75955		0.118408	0.739958
																																			0.124489	0.816941		0.125715	0.763123		0.0991797	0.758785		0.118568	0.739385
																																			0.124586	0.817428		0.125857	0.76355		0.0992874	0.758699		0.118707	0.738364
																																			0.124754	0.817923		0.125988	0.763415		0.0993881	0.757747		0.118859	0.736541
																																			0.124912	0.817303		0.126155	0.761867		0.0995131	0.758132		0.11897	0.735397
																																			0.12502	0.816912		0.126281	0.761459		0.0996582	0.757784		0.119087	0.735734
																																			0.125164	0.815662		0.126402	0.758963		0.0997859	0.75789		0.119221	0.736691
																																			0.125282	0.818092		0.126521	0.758394		0.0999069	0.759371		0.11938	0.73693
																																			0.125453	0.819824		0.12666	0.757612		0.100025	0.759667		0.119523	0.735999
																																			0.125582	0.819672		0.126818	0.758542		0.100152	0.761444		0.119613	0.736295
																																			0.125711	0.818611		0.126991	0.75834		0.100261	0.761073		0.119713	0.736127
																																			0.125822	0.816959		0.127181	0.757711		0.10035	0.763141		0.119859	0.735362
																																			0.125955	0.818171		0.12737	0.757842		0.100461	0.764415		0.120048	0.734982
																																			0.126086	0.818422		0.127492	0.756751		0.100564	0.764522		0.120165	0.735187
																																			0.126255	0.816109		0.127606	0.755936		0.100684	0.764229		0.120257	0.735329
																																			0.126503	0.813846		0.127725	0.756119		0.1008	0.765997		0.120378	0.734352
																																			0.126661	0.81275		0.127875	0.754993		0.100913	0.766727		0.12055	0.733766
																																			0.126799	0.81082		0.128044	0.752682		0.101038	0.766508		0.120716	0.735312
																																			0.126975	0.809426		0.128228	0.750463		0.101128	0.7674		0.120876	0.735461
																																			0.127126	0.807402		0.128373	0.750271		0.101253	0.767043		0.121069	0.734323
																																			0.12722	0.806441		0.128535	0.750163		0.101355	0.767773		0.121181	0.735595
																																			0.127412	0.806187		0.128687	0.749731		0.101463	0.77073		0.121317	0.736377
																																			0.127599	0.806585		0.128798	0.749419		0.101578	0.772136		0.121428	0.735906
																																			0.127713	0.805076		0.128921	0.751243		0.101678	0.772343		0.121605	0.73658
																																			0.12784	0.803769		0.129031	0.750931		0.101794	0.773569		0.121774	0.737489
																																			0.127977	0.802423		0.129161	0.75062		0.101921	0.77163		0.121903	0.73858
																																			0.12808	0.80301		0.129311	0.751324		0.102063	0.772658		0.122035	0.739552
																																			0.128201	0.801856		0.129514	0.752039		0.102176	0.77231		0.12214	0.740845
																																			0.128335	0.800262		0.12964	0.753256		0.102274	0.77406		0.122249	0.741187
																																			0.128483	0.799829		0.129775	0.75544		0.102374	0.772825		0.122411	0.742198
																																			0.128602	0.799183		0.129941	0.757128		0.102501	0.772227		0.122476	0.743819
																																			0.128731	0.798882		0.130026	0.756567		0.102608	0.77209		0.122575	0.742892
																																			0.12889	0.798878		0.13016	0.756504		0.102736	0.772107		0.122735	0.743911
																																			0.129005	0.798271		0.130359	0.756452		0.102849	0.771084		0.122905	0.743185
																																			0.129151	0.794123		0.130529	0.755997		0.102956	0.770465		0.123049	0.742821
																																			0.129271	0.793336		0.130658	0.755368		0.103048	0.768581		0.123169	0.742936
																																			0.129379	0.793551		0.130824	0.756271		0.103175	0.768361		0.123276	0.741903
																																			0.129555	0.794044		0.130933	0.756922		0.103279	0.768306		0.12343	0.741362
																																			0.129701	0.796176		0.131034	0.755607		0.10337	0.769613		0.123532	0.741964
																																			0.129856	0.795164		0.131167	0.753715		0.103472	0.771062		0.123658	0.742689
																																			0.129979	0.794294		0.131301	0.753876		0.103583	0.769456		0.123839	0.743327
																																			0.130089	0.79481		0.131443	0.753535		0.103663	0.768038		0.123983	0.743659
																																			0.130192	0.793882		0.131582	0.751778		0.103768	0.767164		0.124075	0.743358
																																			0.130336	0.793627		0.131702	0.751852		0.103878	0.76731		0.124148	0.745325
																																			0.130479	0.794373		0.131842	0.751565		0.103981	0.768524		0.124233	0.747768
																																			0.130688	0.793662		0.131969	0.751118		0.104092	0.768616		0.124375	0.749015
																																			0.130826	0.795991		0.132095	0.750823		0.104202	0.768187		0.124513	0.749237
																																			0.130963	0.796213		0.1322	0.751431		0.104305	0.768738		0.124629	0.749843
																																			0.13111	0.795983		0.132338	0.750546		0.104428	0.768638		0.124753	0.750735
																																			0.131249	0.796138		0.132464	0.749374		0.104565	0.770155		0.124958	0.750762
																																			0.131337	0.794582		0.132623	0.749104		0.104685	0.769962		0.125123	0.75069
																																			0.131455	0.796232		0.132775	0.750024		0.104784	0.77005		0.12524	0.751385
																																			0.1316	0.797179		0.132901	0.747657		0.10491	0.771045		0.125354	0.75178
																																			0.131761	0.795796		0.133094	0.746572		0.104997	0.770794		0.1255	0.754421
																																			0.131859	0.793756		0.133187	0.748015		0.105111	0.772391		0.125598	0.753861
																																			0.131983	0.793529		0.133296	0.746388		0.105211	0.773071		0.125688	0.753284
																																			0.132102	0.79271		0.133464	0.746337		0.105335	0.77263		0.125774	0.750445
																																			0.132258	0.791176		0.133571	0.746141		0.105453	0.773459		0.125893	0.75122
																																			0.132383	0.792252		0.133679	0.747912		0.105567	0.774504		0.126056	0.750184
																																			0.132527	0.793863		0.133789	0.748508		0.10568	0.774056		0.1262	0.747814
																																			0.132703	0.796388		0.133923	0.749373		0.105782	0.774488		0.12633	0.747176
																																			0.132796	0.795869		0.134067	0.748586		0.105849	0.77457		0.126445	0.746063
																																			0.132913	0.794469		0.134191	0.748621		0.105964	0.77403		0.126626	0.744735
																																			0.133046	0.7943		0.134324	0.748414		0.106064	0.774783		0.126742	0.74465
																																			0.133211	0.795128		0.134462	0.749562		0.106159	0.77452		0.126873	0.743433
																																			0.133369	0.795742		0.13461	0.747465		0.106267	0.774339		0.126981	0.741499
																																			0.133467	0.799946		0.134756	0.749822		0.106382	0.774218		0.127166	0.742043
																																			0.133621	0.800809		0.134957	0.749647		0.106488	0.773118		0.127283	0.742589
																																			0.133744	0.802255		0.135123	0.750608		0.10657	0.774915		0.127382	0.743213
																																			0.13387	0.804457		0.135248	0.752537		0.10665	0.775206		0.12752	0.743119
																																			0.133989	0.805072		0.135398	0.753495		0.106752	0.776188		0.12762	0.742659
																																			0.134123	0.806711		0.135557	0.751511		0.106867	0.777318		0.127741	0.74214
																																			0.134228	0.806343		0.135651	0.751532		0.106953	0.77596		0.127852	0.742528
																																			0.134314	0.807865		0.135734	0.7521		0.107044	0.775202		0.127935	0.740603
																																			0.134447	0.808977		0.13582	0.755142		0.107124	0.775936		0.128115	0.739619
																																			0.134587	0.807214		0.13595	0.756562		0.10725	0.774443		0.128238	0.739033
																																			0.134742	0.809471		0.136059	0.756591		0.107369	0.774413		0.128331	0.738537
																																			0.134876	0.810245		0.13618	0.755679		0.107439	0.774422		0.128465	0.735786
																																			0.134979	0.810324		0.136362	0.755171		0.107539	0.7732		0.128558	0.735615
																																			0.135153	0.810284		0.136493	0.755541		0.107644	0.772552		0.12867	0.735514
																																			0.135289	0.810502		0.136624	0.755574		0.107747	0.772038		0.128771	0.734423
																																			0.135412	0.808666		0.136736	0.756589		0.107854	0.772443		0.128879	0.733555
																																			0.135494	0.808947		0.136843	0.75448		0.107973	0.771175		0.12899	0.734225
																																			0.135651	0.807452		0.136953	0.753401		0.108061	0.77075		0.129092	0.733589
																																			0.135746	0.80633		0.137063	0.75277		0.108173	0.770917		0.129235	0.73397
																																			0.135822	0.807589		0.13717	0.750123		0.108251	0.771439		0.129366	0.73424
																																			0.135908	0.807542		0.137317	0.749051		0.108356	0.77155		0.129463	0.734091
																																			0.136031	0.808493		0.137397	0.748173		0.108457	0.770382		0.129622	0.732808
																																			0.136133	0.809711		0.137556	0.746645		0.108569	0.768933		0.129784	0.733126
																																			0.136264	0.810433		0.137718	0.746047		0.108668	0.768404		0.129877	0.732609
																																			0.136429	0.810663		0.137834	0.746004		0.108753	0.767018		0.129972	0.732358
																																			0.136599	0.812751		0.137972	0.746099		0.108844	0.766993		0.130089	0.730057
																																			0.136739	0.81316		0.138083	0.745227		0.108955	0.766638		0.130219	0.729232
																																			0.136848	0.813129		0.138192	0.745912		0.109036	0.765351		0.130323	0.729464
																																			0.136955	0.813759		0.13829	0.746085		0.109157	0.764667		0.130439	0.729232
																																			0.137087	0.81399		0.138452	0.745295		0.10928	0.762969		0.130486	0.72972
																																			0.137219	0.812924		0.138578	0.745197		0.109379	0.760848		0.130613	0.729518
																																			0.137311	0.813246		0.138664	0.744884		0.109478	0.760283		0.130763	0.730956
																																			0.137427	0.813077		0.138781	0.744519		0.109561	0.758198		0.130883	0.72972
																																			0.137604	0.813081		0.138943	0.745355		0.109639	0.757823		0.130993	0.729411
																																			0.137777	0.812462		0.139047	0.745743		0.109742	0.758103		0.131097	0.728483
																																			0.137879	0.811891		0.13914	0.747334		0.109837	0.757332		0.131253	0.728539
																																			0.137987	0.81013		0.139282	0.747007		0.109939	0.756575		0.131407	0.727523
																																			0.138068	0.807442		0.139418	0.747971		0.110053	0.75749		0.131506	0.728297
																																			0.138196	0.806672		0.139551	0.747677		0.110155	0.758459		0.131619	0.728911
																																			0.138284	0.806219		0.13969	0.748168		0.110232	0.760172		0.13174	0.728867
																																			0.138377	0.805855		0.139826	0.747237		0.11032	0.761896		0.131861	0.728269
																																			0.138513	0.806311		0.139931	0.747702		0.110412	0.759685		0.131981	0.727748
																																			0.13868	0.802169		0.140056	0.747118		0.110495	0.758408		0.132076	0.727197
																																			0.138806	0.800582		0.140187	0.748278		0.110608	0.758161		0.132186	0.726342
																																			0.138977	0.799274		0.140269	0.747901		0.110701	0.757694		0.132324	0.725072
																																			0.139108	0.798162		0.140374	0.748419		0.110787	0.758638		0.132414	0.724588
																																			0.13921	0.797172		0.140517	0.749145		0.110872	0.757909		0.132526	0.725504
																																			0.139312	0.794298		0.140628	0.749394		0.110967	0.759197		0.132639	0.726028
																																			0.139451	0.793065		0.140767	0.749822		0.111058	0.759097		0.132733	0.725043
																																			0.139573	0.792037		0.140879	0.750704		0.111162	0.758683		0.132876	0.725232
																																			0.13967	0.792571		0.141001	0.752039		0.111258	0.759351		0.132977	0.72733
																																			0.139769	0.791816		0.141119	0.753614		0.111359	0.758701		0.133064	0.727917
																																			0.139865	0.791999		0.141264	0.755154		0.111468	0.757092		0.133152	0.728188
																																			0.140015	0.792132		0.141383	0.757529		0.111575	0.756648		0.133284	0.729063
																																			0.140118	0.792809		0.141494	0.757262		0.111664	0.756098		0.133437	0.73037
																																			0.140238	0.791853		0.141621	0.758034		0.111764	0.755448		0.133549	0.729887
																																			0.140341	0.791133		0.141719	0.759651		0.111882	0.753911		0.133642	0.727514
																																			0.140428	0.788547		0.141853	0.760408		0.111985	0.752778		0.133754	0.72671
																																			0.140541	0.789179		0.141969	0.759569		0.112092	0.751175		0.133898	0.726787
																																			0.140666	0.79213		0.142123	0.761627		0.112182	0.749934		0.134029	0.726621
																																			0.140774	0.79093		0.142241	0.762223		0.112259	0.749498		0.134097	0.727964
																																			0.140868	0.790095		0.142351	0.761285		0.112332	0.747763		0.13421	0.728722
																																			0.14099	0.790008		0.142448	0.75993		0.112428	0.748431		0.134366	0.729085
																																			0.141133	0.791117		0.142559	0.758746		0.112522	0.746296		0.134456	0.728579
																																			0.141245	0.789749		0.14267	0.756771		0.112586	0.745904		0.13455	0.730869
																																			0.141323	0.789506		0.142785	0.755456		0.112677	0.7445		0.13464	0.731
																																			0.141436	0.789437		0.142888	0.756937		0.112766	0.743517		0.134825	0.730377
																																			0.141598	0.788499		0.142986	0.758724		0.112864	0.743406		0.134917	0.729447
																																			0.141737	0.7883		0.143111	0.760168		0.112939	0.7435		0.134989	0.731086
																																			0.141874	0.787406		0.143233	0.760931		0.113009	0.743958		0.135054	0.73166
																																			0.141982	0.787449		0.143367	0.761411		0.113106	0.743776		0.135153	0.730397
																																			0.142086	0.786936		0.143462	0.759816		0.113203	0.744093		0.135281	0.732157
																																			0.142178	0.786077		0.143569	0.760173		0.113292	0.744049		0.135405	0.732627
																																			0.142271	0.783666		0.143648	0.760141		0.113379	0.741708		0.135519	0.731718
																																			0.142424	0.783042		0.143764	0.762876		0.113473	0.742313		0.135591	0.733867
																																			0.142537	0.783466		0.1439	0.76237		0.113564	0.744214		0.135693	0.735692
																																			0.142637	0.783887		0.144052	0.762624		0.113652	0.743725		0.13583	0.736926
																																			0.142741	0.78369		0.144181	0.764581		0.113737	0.743833		0.135922	0.73564
																																			0.142849	0.785185		0.144293	0.765615		0.11382	0.744137		0.136005	0.734185
																																			0.14298	0.785811		0.144375	0.764953		0.113911	0.743149		0.136086	0.732436
																																			0.143066	0.786472		0.144509	0.766148		0.114004	0.744278		0.136197	0.731986
																																			0.143161	0.783964		0.144641	0.76622		0.114104	0.743888		0.136344	0.732912
																																			0.143296	0.784161		0.144728	0.764412		0.1142	0.74317		0.136464	0.73188
																																			0.143432	0.785459		0.144826	0.76607		0.114291	0.743176		0.136547	0.731464
																																			0.14355	0.788992		0.144962	0.76635		0.114383	0.742559		0.136644	0.732258
																																			0.143609	0.790759		0.145075	0.766856		0.114467	0.742217		0.136731	0.731574
																																			0.143698	0.789711		0.145179	0.765768		0.114561	0.74291		0.136858	0.729604
																																			0.143836	0.790667		0.145286	0.766364		0.114659	0.743171		0.137005	0.727359
																																			0.14394	0.7905		0.145381	0.767309		0.114745	0.744078		0.137086	0.725517
																																			0.144028	0.790974		0.145467	0.76686		0.114851	0.742263		0.137216	0.723729
																																			0.144182	0.79229		0.145542	0.768974		0.11495	0.742128		0.137368	0.723328
																																			0.144372	0.792486		0.145658	0.767838		0.115028	0.740884		0.137474	0.724133
																																			0.144476	0.792576		0.145786	0.767563		0.115116	0.739576		0.137572	0.723541
																																			0.144591	0.792059		0.145929	0.767208		0.115177	0.739181		0.13767	0.72053
																																			0.144704	0.79277		0.146066	0.767321		0.115245	0.738891		0.137755	0.719367
																																			0.144832	0.792071		0.146156	0.767323		0.115334	0.738406		0.137841	0.718409
																																			0.144918	0.793086		0.146249	0.767067		0.115421	0.738815		0.137953	0.719524
																																			0.14501	0.793818		0.146352	0.766336		0.115528	0.739122		0.138046	0.720597
																																			0.14514	0.795556		0.146484	0.766757		0.115612	0.738679		0.138176	0.719054
																																			0.145262	0.797027		0.146585	0.765964		0.115707	0.738096		0.138315	0.718608
																																			0.145376	0.798124		0.146672	0.76837		0.115791	0.736269		0.138394	0.718541
																																			0.145472	0.795834		0.146801	0.76679		0.115871	0.736839		0.138475	0.716966
																																			0.145562	0.797052		0.146945	0.767805		0.115974	0.73784		0.138563	0.714986
																																			0.145663	0.797254		0.147066	0.767942		0.116053	0.736835		0.138669	0.712428
																																			0.14574	0.79808		0.147162	0.767061		0.116137	0.736605		0.138803	0.713098
																																			0.145814	0.797071		0.147285	0.767414		0.116221	0.737272		0.138883	0.71177
																																			0.145909	0.795944		0.147377	0.768896		0.116312	0.735667		0.138965	0.71064
																																			0.146052	0.797533		0.147459	0.770506		0.116377	0.736132		0.139071	0.709928
																																			0.146166	0.796094		0.147587	0.770237		0.116462	0.735737		0.139178	0.711002
																																			0.146286	0.794366		0.1477	0.766966		0.116581	0.734203		0.139294	0.711261
																																			0.146382	0.795328		0.147821	0.764641		0.116662	0.733354		0.139444	0.712363
																																			0.146487	0.79432		0.147958	0.765721		0.116754	0.733326		0.139561	0.711455
																																			0.146626	0.793962		0.148119	0.764713		0.116852	0.73297		0.139688	0.71302
																																			0.146735	0.794767		0.148239	0.766113		0.116957	0.732521		0.139774	0.711027
																																			0.14683	0.794283		0.148348	0.764386		0.117019	0.732339		0.139846	0.709418
																																			0.146912	0.794533		0.14847	0.7626		0.117112	0.732255		0.139939	0.708532
																																			0.147016	0.794635		0.148582	0.761001		0.117211	0.732207		0.14002	0.708872
																																			0.147124	0.796088		0.148658	0.762049		0.117287	0.732095		0.14015	0.70882
																																			0.147212	0.796497		0.14875	0.761501		0.11738	0.732173		0.140301	0.707748
																																			0.147299	0.796641		0.148831	0.761257		0.11748	0.729836		0.140396	0.705935
																																			0.147389	0.79482		0.148924	0.760542		0.117546	0.72814		0.140454	0.705543
																																			0.147507	0.79342		0.149027	0.758931		0.117623	0.728609		0.140544	0.704729
																																			0.147632	0.79353		0.149133	0.758931		0.1177	0.727506		0.140664	0.70508
																																			0.147751	0.791914		0.149245	0.758858		0.117785	0.727816		0.140775	0.705634
																																			0.147874	0.793842		0.149339	0.759749		0.117871	0.726216		0.140832	0.706125
																																			0.148009	0.793575		0.149425	0.759762		0.117965	0.725941		0.1409	0.705008
																																			0.14812	0.79213		0.149534	0.758906		0.118055	0.725399		0.140974	0.706509
																																			0.148204	0.791121		0.149634	0.75996		0.118122	0.725189		0.14106	0.706779
																																			0.148282	0.789696		0.149714	0.759961		0.118201	0.727079		0.141183	0.706269
																																			0.148439	0.789471		0.14979	0.759465		0.118276	0.725486		0.14129	0.704538
																																			0.148542	0.787927		0.149897	0.759342		0.118335	0.725207		0.141384	0.703688
																																			0.148632	0.788491		0.14999	0.760006		0.118423	0.726786		0.141483	0.70352
																																			0.148717	0.788252		0.150096	0.761282		0.118521	0.726638		0.141567	0.70182
																																			0.148842	0.789385		0.150213	0.762215		0.118597	0.726456		0.141687	0.701862
																																			0.148967	0.789025		0.150363	0.76179		0.118667	0.725146		0.141798	0.702028
																																			0.149052	0.788311		0.15047	0.762469		0.118745	0.724353		0.141885	0.702205
																																			0.149142	0.787597		0.150584	0.762236		0.118828	0.723852		0.141968	0.700662
																																			0.149245	0.788111		0.15068	0.762871		0.118902	0.724481		0.142096	0.701894
																																			0.149323	0.789622		0.150762	0.763529		0.118999	0.723604		0.142181	0.701161
																																			0.149432	0.790649		0.150872	0.761966		0.119095	0.721983		0.142272	0.701107
																																			0.149502	0.790074		0.150976	0.761115		0.119181	0.719432		0.142377	0.702085
																																			0.149576	0.789368		0.1511	0.762235		0.119258	0.719169		0.142474	0.702599
																																			0.149677	0.789191		0.151223	0.762848		0.119337	0.720979		0.142571	0.702388
																																			0.149819	0.790145		0.151318	0.763181		0.119429	0.722536		0.142669	0.700681
																																			0.149924	0.789142		0.15142	0.76345		0.119492	0.723571		0.142748	0.701847
																																			0.150034	0.788149		0.151526	0.763396		0.119589	0.723712		0.142841	0.703589
																																			0.150171	0.791635		0.15162	0.764508		0.11968	0.723626		0.142967	0.703964
																																			0.15026	0.791313		0.151697	0.765103		0.119742	0.722442		0.143136	0.703653
																																			0.150364	0.791339		0.151784	0.764529		0.119823	0.720867		0.143242	0.703295
																																			0.15048	0.790344		0.151901	0.765224		0.119906	0.719787		0.143339	0.70479
																																			0.150583	0.790726		0.152027	0.765966		0.119985	0.719555		0.143435	0.705887
																																			0.150734	0.789201		0.152135	0.764996		0.120055	0.715919		0.143524	0.704994
																																			0.150844	0.790068		0.152245	0.764911		0.120146	0.716168		0.143613	0.70468
																																			0.150943	0.788968		0.152348	0.763911		0.120236	0.713277		0.143705	0.703757
																																			0.151026	0.788184		0.152438	0.762318		0.120319	0.712351		0.143761	0.705405
																																			0.151129	0.788022		0.152544	0.763532		0.120385	0.712508		0.143832	0.707888
																																			0.151225	0.788465		0.152676	0.763247		0.120475	0.711908		0.143946	0.707888
																																			0.15132	0.788091		0.152771	0.762681		0.120547	0.710962		0.144061	0.709129
																																			0.151403	0.787314		0.152828	0.762259		0.120626	0.709065		0.144168	0.711153
																																			0.151504	0.786657		0.152921	0.762529		0.120698	0.709899		0.144251	0.713785
																																			0.151648	0.784467		0.153052	0.763586		0.120792	0.712434		0.14432	0.715363
																																			0.151738	0.784474		0.153155	0.763548		0.120868	0.710144		0.144419	0.715803
																																			0.151843	0.784362		0.15324	0.763738		0.120965	0.710136		0.144574	0.717234
																																			0.151929	0.783353		0.153365	0.765571		0.121037	0.708381		0.144676	0.718421
																																			0.151999	0.78158		0.153459	0.766241		0.121106	0.707272		0.144797	0.719721
																																			0.152121	0.781676		0.153553	0.769147		0.121196	0.70522		0.14489	0.71813
																																			0.152196	0.781281		0.153599	0.770519		0.12128	0.704415		0.145015	0.716915
																																			0.152292	0.781044		0.153708	0.770019		0.121353	0.703688		0.145086	0.716604
																																			0.152378	0.780663		0.153856	0.769689		0.121455	0.703232		0.145134	0.717339
																																			0.152477	0.78075		0.153953	0.76804		0.121532	0.701488		0.145178	0.717174
																																			0.15257	0.782592		0.154118	0.76872		0.121618	0.70152		0.145259	0.718754
																																			0.152638	0.782941		0.154225	0.76795		0.121686	0.701603		0.145343	0.719237
																																			0.152716	0.784231		0.154307	0.768083		0.121755	0.70161		0.145463	0.718199
																																			0.152825	0.785074		0.154435	0.766597		0.121834	0.700777		0.145583	0.718762
																																			0.15292	0.788104		0.154527	0.767791		0.121895	0.701171		0.145652	0.720247
																																			0.153036	0.787985		0.154597	0.765946		0.121962	0.700228		0.145748	0.717643
																																			0.153138	0.788291		0.154689	0.765024		0.122054	0.698844		0.14587	0.715502
																																			0.153266	0.788226		0.15479	0.764753		0.12213	0.699137		0.145958	0.714564
																																			0.15335	0.788668		0.15489	0.763743		0.122216	0.699091		0.146031	0.716255
																																			0.153448	0.788137		0.154978	0.764532		0.122293	0.698165		0.146144	0.716663
																																			0.153526	0.788926		0.155055	0.764355		0.122355	0.697454		0.146242	0.716888
																																			0.153625	0.789481		0.155165	0.763556		0.122435	0.696973		0.146344	0.715143
																																			0.15375	0.790648		0.155295	0.762873		0.122517	0.696891		0.14644	0.712503
																																			0.153863	0.791927		0.155377	0.762871		0.1226	0.697212		0.14652	0.712165
																																			0.153941	0.79162		0.155447	0.761698		0.122703	0.69739		0.146594	0.709101
																																			0.154042	0.787731		0.155557	0.76099		0.12279	0.696103		0.146689	0.70634
																																			0.154136	0.786808		0.155651	0.760599		0.122849	0.695998		0.146785	0.70578
																																			0.154226	0.785577		0.155747	0.761594		0.122918	0.696166		0.146869	0.704681
																																			0.154316	0.783895		0.155817	0.760681		0.123008	0.695679		0.146963	0.704946
																																			0.154402	0.783452		0.155902	0.760005		0.123077	0.695542		0.147033	0.705179
																																			0.154463	0.783396		0.156	0.759732		0.123162	0.696727		0.147141	0.704849
																																			0.154567	0.782538		0.156091	0.758552		0.123237	0.696376		0.147242	0.706542
																																			0.154707	0.783775		0.156188	0.758931		0.123314	0.696769		0.147343	0.705721
																																			0.154792	0.783578		0.156271	0.760122		0.123375	0.697916		0.147421	0.704093
																																			0.154888	0.78284		0.156367	0.760198		0.123456	0.697542		0.147478	0.705756
																																			0.154984	0.781617		0.156477	0.760067		0.123546	0.700716		0.147576	0.70491
																																			0.155159	0.780845		0.156597	0.759807		0.123626	0.699541		0.147693	0.704308
																																			0.155259	0.780217		0.156715	0.760258		0.123726	0.699465		0.147795	0.702643
																																			0.155348	0.779783		0.156795	0.759336		0.123813	0.698477		0.147874	0.700855
																																			0.155462	0.778654		0.156869	0.758938		0.123892	0.698469		0.147964	0.699635
																																			0.155567	0.778545		0.156949	0.759443		0.123989	0.700078		0.148054	0.700183
																																			0.155668	0.777352		0.157049	0.759483		0.124064	0.700884		0.148138	0.699323
																																			0.155738	0.778193		0.157188	0.759123		0.124125	0.699628		0.148244	0.698486
																																			0.155792	0.77678		0.157296	0.757764		0.124198	0.699972		0.148342	0.697875
																																			0.155889	0.776286		0.157416	0.757852		0.124272	0.700336		0.148414	0.696948
																																			0.156013	0.775693		0.157515	0.757358		0.124332	0.701852		0.148511	0.696976
																																			0.156107	0.777275		0.157618	0.757095		0.124391	0.700567		0.148635	0.696909
																																			0.1562	0.776294		0.157691	0.75584		0.124459	0.701346		0.148729	0.696555
																																			0.156259	0.779472		0.157782	0.754375		0.124521	0.701365		0.148805	0.697375
																																			0.156347	0.782635		0.157856	0.754929		0.124578	0.70172		0.148871	0.697166
																																			0.156441	0.78172		0.157957	0.755679		0.124661	0.704632		0.148959	0.695576
																																			0.156521	0.78004		0.158037	0.757061		0.124739	0.704907		0.14906	0.693428
																																			0.156618	0.777798		0.158129	0.755156		0.124811	0.704193		0.149135	0.691836
																																			0.156725	0.775515		0.158221	0.756074		0.124893	0.704953		0.149201	0.689566
																																			0.156845	0.774275		0.158338	0.754282		0.124953	0.705061		0.149288	0.690937
																																			0.156967	0.774325		0.158424	0.754167		0.125021	0.706168		0.149378	0.691947
																																			0.157048	0.774798		0.158524	0.753841		0.125084	0.706723		0.149466	0.692932
																																			0.157105	0.77546		0.158604	0.755374		0.125154	0.706986		0.149565	0.690438
																																			0.157193	0.772446		0.15867	0.754281		0.125216	0.708995		0.149678	0.688086
																																			0.157272	0.771333		0.158738	0.753487		0.125305	0.708993		0.14975	0.688916
																																			0.157371	0.773122		0.158827	0.753291		0.125399	0.709999		0.149823	0.689466
																																			0.157441	0.77548		0.158906	0.75318		0.125467	0.711435		0.14992	0.68705
																																			0.157526	0.776471		0.159038	0.754909		0.125542	0.710266		0.150033	0.687841
																																			0.157671	0.777138		0.159137	0.755372		0.125631	0.711419		0.150119	0.687359
																																			0.157777	0.7783		0.159229	0.757673		0.125716	0.711004		0.150217	0.684606
																																			0.157881	0.775512		0.159316	0.758243		0.125793	0.71406		0.150282	0.683262
																																			0.157935	0.777985		0.159426	0.757249		0.125864	0.714488		0.150408	0.684814
																																			0.158033	0.778572		0.159569	0.757697		0.125939	0.714787		0.150526	0.683735
																																			0.158133	0.777662		0.159651	0.757188		0.125995	0.714578		0.150619	0.684037
																																			0.158197	0.778021		0.159747	0.756612		0.126052	0.712443		0.150711	0.685259
																																			0.158274	0.776616		0.159844	0.757502		0.126125	0.713717		0.150793	0.686206
																																			0.158359	0.776882		0.159967	0.758595		0.126198	0.715199		0.150901	0.68686
																																			0.158466	0.777967		0.160077	0.759103		0.126284	0.714009		0.150968	0.685161
																																			0.158587	0.776335		0.160152	0.759338		0.126378	0.714548		0.151053	0.68692
																																			0.158648	0.776978		0.160251	0.758256		0.126433	0.716373		0.151122	0.685674
																																			0.158749	0.777265		0.160372	0.758533		0.126509	0.717521		0.151227	0.685752
																																			0.158845	0.778528		0.160424	0.758158		0.126586	0.71849		0.151335	0.685244
																																			0.158971	0.779627		0.160483	0.758159		0.126652	0.719858		0.151394	0.685958
																																			0.159062	0.779519		0.160578	0.758475		0.126724	0.721388		0.151437	0.686056
																																			0.159142	0.778667		0.1607	0.756455		0.126807	0.722673		0.151526	0.686025
																																			0.159214	0.777106		0.160784	0.756178		0.126886	0.725246		0.151623	0.68566
																																			0.159311	0.777317		0.160859	0.756461		0.126964	0.728361		0.151702	0.685075
																																			0.159391	0.778271		0.160927	0.754911		0.12704	0.727808		0.15177	0.684263
																																			0.159485	0.778643		0.161043	0.75525		0.127126	0.729394		0.151862	0.683986
																																			0.159568	0.778427		0.161148	0.756365		0.127207	0.728914		0.151945	0.684314
																																			0.159659	0.77899		0.161213	0.757223		0.127269	0.727471		0.152013	0.682886
																																			0.159758	0.780307		0.161295	0.75748		0.127337	0.726598		0.152088	0.681704
																																			0.159849	0.776919		0.161405	0.756138		0.127431	0.724642		0.15219	0.68226
																																			0.159922	0.776957		0.161482	0.756476		0.127487	0.724284		0.152315	0.682557
																																			0.159997	0.775628		0.161564	0.757148		0.127555	0.723201		0.152401	0.684456
																																			0.1601	0.775158		0.161667	0.758181		0.12762	0.723039		0.152477	0.683889
																																			0.160218	0.774013		0.16177	0.758808		0.127674	0.722424		0.15254	0.682503
																																			0.160337	0.774346		0.161878	0.759438		0.127724	0.722508		0.152643	0.684193
																																			0.160417	0.773288		0.161975	0.760237		0.127789	0.721066		0.152742	0.683999
																																			0.160492	0.773305		0.162044	0.760859		0.127858	0.723685		0.152818	0.686091
																																			0.160568	0.772702		0.162146	0.761756		0.127928	0.725575		0.152901	0.686482
																																			0.160661	0.770476		0.162229	0.76243		0.128013	0.727689		0.153002	0.68482
																																			0.160756	0.769113		0.162321	0.763568		0.128088	0.727475		0.153091	0.686299
																																			0.160833	0.770127		0.162408	0.763716		0.128177	0.727876		0.153187	0.685882
																																			0.160892	0.770602		0.162503	0.766141		0.128264	0.729009		0.153259	0.686189
																																			0.160988	0.771208		0.162599	0.767258		0.128331	0.730307		0.153303	0.685442
																																			0.161075	0.770385		0.16266	0.767296		0.12839	0.72674		0.153381	0.686396
																																			0.161165	0.769632		0.162732	0.76776		0.128451	0.727154		0.153469	0.685504
																																			0.161264	0.768718		0.162809	0.767775		0.128509	0.726067		0.15354	0.684442
																																			0.161367	0.769437		0.162905	0.769105		0.12859	0.725651		0.153626	0.683142
																																			0.16145	0.770226		0.162983	0.771364		0.12868	0.725135		0.153711	0.683148
																																			0.161545	0.770711		0.163051	0.770242		0.128744	0.726243		0.153796	0.682752
																																			0.161624	0.771866		0.163163	0.769472		0.128814	0.727179		0.153887	0.684027
																																			0.161718	0.772256		0.163251	0.770434		0.128884	0.728048		0.153982	0.686247
																																			0.161809	0.77273		0.16334	0.770573		0.128956	0.729052		0.154073	0.687302
																																			0.161901	0.774208		0.163412	0.771295		0.12902	0.73048		0.154149	0.687546
																																			0.162001	0.774399		0.163489	0.771673		0.12911	0.729412		0.15422	0.687658
																																			0.162102	0.776494		0.163547	0.772267		0.129178	0.729972		0.154287	0.688163
																																			0.162176	0.775049		0.163663	0.772186		0.129265	0.728241		0.154365	0.687704
																																			0.162279	0.774197		0.163779	0.774399		0.129341	0.72818		0.154458	0.686555
																																			0.162405	0.772324		0.163897	0.774691		0.12941	0.727618		0.154535	0.686082
																																			0.162474	0.772085		0.16397	0.775058		0.129474	0.726104		0.154588	0.688287
																																			0.162558	0.770231		0.164051	0.775803		0.129534	0.725607		0.154677	0.689447
																																			0.162616	0.768868		0.164154	0.776336		0.129612	0.724387		0.154796	0.689043
																																			0.162713	0.76852		0.164253	0.777539		0.129671	0.723927		0.154889	0.686867
																																			0.162814	0.767797		0.164335	0.776373		0.129734	0.723651		0.154946	0.685029
																																			0.162887	0.766645		0.164396	0.777477		0.129796	0.723381		0.15505	0.682489
																																			0.162955	0.766767		0.164481	0.777364		0.129863	0.7213		0.155161	0.683261
																																			0.163067	0.766241		0.164562	0.778094		0.129936	0.72103		0.155288	0.684843
																																			0.163153	0.764457		0.164657	0.779235		0.130001	0.718729		0.155371	0.684579
																																			0.163233	0.763416		0.164765	0.780325		0.13008	0.717829		0.155438	0.687221
																																			0.163319	0.765375		0.164861	0.782207		0.130144	0.719124		0.155509	0.686768
																																			0.163404	0.764445		0.164961	0.782979		0.130211	0.718534		0.155584	0.685223
																																			0.163498	0.763644		0.165033	0.782035		0.130292	0.715528		0.15568	0.687701
																																			0.163611	0.765285		0.165107	0.783628		0.13036	0.714872		0.155787	0.687308
																																			0.163691	0.766206		0.1652	0.783007		0.130419	0.711906		0.155853	0.686276
																																			0.163772	0.767212		0.165271	0.781929		0.130492	0.709397		0.155919	0.685347
																																			0.163829	0.767038		0.165377	0.78185		0.130549	0.708677		0.15601	0.68501
																																			0.163923	0.767659		0.165465	0.781812		0.13061	0.708306		0.156106	0.682801
																																			0.164023	0.766891		0.165571	0.78072		0.13068	0.707711		0.156207	0.683772
																																			0.164089	0.767451		0.165678	0.780132		0.130749	0.707652		0.156308	0.682569
																																			0.164146	0.768951		0.16576	0.780591		0.130838	0.703243		0.156345	0.682681
																																			0.164213	0.768039		0.165833	0.781083		0.130907	0.704129		0.156416	0.680113
																																			0.164311	0.769424		0.165911	0.780678		0.130967	0.702745		0.156513	0.679571
																																			0.164385	0.770285		0.166001	0.782577		0.131035	0.70253		0.156615	0.679281
																																			0.164478	0.771785		0.166082	0.782708		0.131087	0.701983		0.15669	0.680078
																																			0.164559	0.772226		0.166162	0.782759		0.131149	0.700806		0.156768	0.679965
																																			0.164616	0.775212		0.166285	0.781664		0.131219	0.699781		0.156822	0.680087
																																			0.164683	0.775525		0.166363	0.783182		0.131282	0.700608		0.156878	0.680346
																																			0.164808	0.777587		0.166449	0.783915		0.131349	0.698519		0.156974	0.680217
																																			0.164893	0.780261		0.166522	0.78423		0.131419	0.697451		0.15706	0.68157
																																			0.164995	0.780641		0.166626	0.786336		0.131486	0.694217		0.157114	0.680297
																																			0.165062	0.780134		0.166714	0.785775		0.131558	0.693274		0.157197	0.682136
																																			0.16513	0.784109		0.166805	0.785736		0.131616	0.691646		0.157276	0.681256
																																			0.165225	0.7814		0.166872	0.786167		0.13168	0.690558		0.157349	0.678694
																																			0.165308	0.777704		0.166957	0.785905		0.131745	0.690363		0.157426	0.678854
																																			0.165392	0.779272		0.167046	0.786842		0.131805	0.687161		0.15753	0.679178
																																			0.165462	0.780213		0.167113	0.785372		0.131879	0.686821		0.157613	0.679361
																																			0.165576	0.781488		0.167194	0.785303		0.131938	0.687237		0.15769	0.680383
																																			0.165705	0.783278		0.167253	0.783407		0.131993	0.688088		0.157759	0.682335
																																			0.165806	0.78423		0.167378	0.783028		0.132054	0.687836		0.157847	0.681283
																																			0.165885	0.786264		0.167455	0.78409		0.132135	0.686382		0.157918	0.680752
																																			0.165971	0.78787		0.167531	0.785127		0.132193	0.686211		0.158001	0.679644
																																			0.166075	0.787227		0.167609	0.784114		0.132261	0.685797		0.15808	0.681985
																																			0.166144	0.786862		0.167707	0.783447		0.132354	0.683335		0.158163	0.683634
																																			0.166204	0.790162		0.167798	0.783688		0.132419	0.68528		0.158239	0.681194
																																			0.166251	0.790022		0.167864	0.783911		0.132509	0.684998		0.158303	0.682296
																																			0.166308	0.788559		0.167978	0.784591		0.132588	0.6852		0.158374	0.682698
																																			0.166403	0.788644		0.168062	0.783423		0.132648	0.684911		0.158431	0.682533
																																			0.166496	0.787659		0.168127	0.783267		0.132704	0.684375		0.158485	0.681923
																																			0.166568	0.787579		0.168181	0.782049		0.132776	0.684451		0.158562	0.682807
																																			0.166649	0.789132		0.168243	0.781279		0.132858	0.682281		0.158626	0.683184
																																			0.166741	0.787017		0.168342	0.781642		0.13292	0.683627		0.158726	0.682538
																																			0.166866	0.786954		0.168457	0.780723		0.132982	0.684307		0.158819	0.684408
																																			0.166944	0.788505		0.168529	0.780609		0.133044	0.686435		0.158909	0.684992
																																			0.167012	0.789365		0.168608	0.78156		0.13312	0.687297		0.158991	0.683155
																																			0.1671	0.791996		0.168684	0.781008		0.133185	0.687783		0.159099	0.683727
																																			0.167181	0.793766		0.168777	0.781114		0.133242	0.690184		0.159224	0.682461
																																			0.167296	0.793446		0.168862	0.779594		0.133312	0.691366		0.159325	0.682983
																																			0.167369	0.794335		0.168914	0.778323		0.133376	0.692574		0.159417	0.679681
																																			0.167444	0.794164		0.169009	0.777375		0.133421	0.692695		0.159482	0.680423
																																			0.167489	0.79424		0.169107	0.777114		0.133497	0.694668		0.159544	0.679778
																																			0.167575	0.794353		0.169187	0.77676		0.133567	0.69576		0.159622	0.681332
																																			0.16766	0.793272		0.169269	0.776641		0.133621	0.697626		0.159713	0.680473
																																			0.167738	0.792157		0.169364	0.776273		0.133683	0.698278		0.15976	0.679312
																																			0.167828	0.793143		0.169435	0.776478		0.133754	0.69748		0.159813	0.678365
																																			0.167904	0.793324		0.169507	0.777436		0.133796	0.697721		0.159887	0.678867
																																			0.167993	0.794411		0.169575	0.778375		0.133857	0.696402		0.159982	0.680728
																																			0.168078	0.793924		0.169669	0.779217		0.133931	0.696233		0.160035	0.679427
																																			0.168164	0.793341		0.169768	0.780885		0.133994	0.695221		0.160087	0.678578
																																			0.168261	0.794254		0.169839	0.780376		0.134067	0.694997		0.160153	0.678624
																																			0.168377	0.79306		0.16989	0.780704		0.134134	0.695179		0.160234	0.680159
																																			0.168476	0.791386		0.169971	0.781428		0.134196	0.697091		0.160343	0.679455
																																			0.168549	0.791552		0.170053	0.781359		0.134269	0.698049		0.160463	0.678962
																																			0.16865	0.7911		0.170135	0.781741		0.134331	0.700602		0.160523	0.679948
																																			0.168739	0.791566		0.17019	0.782053		0.134398	0.702073		0.160571	0.679638
																																			0.168807	0.791529		0.170254	0.782103		0.134452	0.701949		0.160623	0.679152
																																			0.168906	0.791142		0.170341	0.782025		0.13451	0.70339		0.160684	0.679184
																																			0.168975	0.792668		0.170433	0.782409		0.134593	0.705182		0.160799	0.678588
																																			0.169024	0.794557		0.170535	0.782525		0.134675	0.707054		0.160886	0.678161
																																			0.169092	0.795628		0.170657	0.78247		0.134739	0.707124		0.160948	0.677073
																																			0.169203	0.796213		0.170783	0.783931		0.134803	0.706335		0.16102	0.676034
																																			0.169273	0.796853		0.170873	0.783987		0.134871	0.705382		0.161102	0.674576
																																			0.169352	0.798639		0.170951	0.78475		0.134934	0.705691		0.161178	0.67256
																																			0.169424	0.796347		0.171019	0.785635		0.135008	0.705913		0.161258	0.672888
																																			0.169463	0.796117		0.171119	0.786205		0.135065	0.705294		0.161337	0.672994
																																			0.169539	0.795676		0.171214	0.787074		0.135128	0.704621		0.161415	0.674346
																																			0.169605	0.795662		0.171297	0.787926		0.135182	0.703342		0.161504	0.673361
																																			0.169689	0.797061		0.17137	0.788521		0.135255	0.703902		0.161591	0.672804
																																			0.169735	0.798648		0.171442	0.791592		0.13533	0.702931		0.161671	0.671878
																																			0.169781	0.798829		0.171517	0.790006		0.135393	0.702448		0.161756	0.670919
																																			0.16987	0.798252		0.171585	0.789393		0.135457	0.70433		0.161838	0.67085
																																			0.169964	0.797039		0.171676	0.789734		0.135528	0.703611		0.161911	0.672218
																																			0.17004	0.796442		0.171754	0.791076		0.135602	0.703384		0.161975	0.673145
																																			0.170116	0.795339		0.171817	0.791388		0.135656	0.701598		0.162052	0.670645
																																			0.1702	0.79502		0.171887	0.791873		0.135708	0.700554		0.162136	0.669351
																																			0.170295	0.793922		0.171944	0.792868		0.135759	0.698842		0.162205	0.668789
																																			0.170397	0.791828		0.172053	0.792211		0.135821	0.699345		0.162265	0.666479
																																			0.170517	0.789374		0.172126	0.793111		0.135881	0.698271		0.16237	0.665091
																																			0.170598	0.790163		0.172199	0.794501		0.135951	0.697871		0.162461	0.665555
																																			0.170645	0.79097		0.172271	0.794501		0.136009	0.696093		0.16253	0.666098
																																			0.170713	0.789595		0.172368	0.795374		0.136071	0.695351		0.162603	0.667421
																																			0.170788	0.788569		0.172438	0.797001		0.136126	0.694969		0.162664	0.664559
																																			0.170875	0.789894		0.172498	0.797386		0.136174	0.693012		0.162741	0.663328
																																			0.170927	0.790456		0.172553	0.797928		0.136257	0.693028		0.162839	0.662522
																																			0.171	0.789072		0.172622	0.798521		0.136326	0.691311		0.16295	0.661135
																																			0.171079	0.789315		0.172727	0.800063		0.136369	0.689961		0.162994	0.662958
																																			0.171182	0.789859		0.172829	0.800438		0.136421	0.687673		0.163058	0.665527
																																			0.17127	0.788044		0.172913	0.801551		0.136497	0.685987		0.163108	0.665738
																																			0.171346	0.788173		0.17299	0.803518		0.136563	0.685056		0.16319	0.663264
																																			0.171428	0.787896		0.173071	0.803556		0.13662	0.68581		0.163264	0.662262
																																			0.17151	0.789107		0.173158	0.803485		0.136694	0.685343		0.163341	0.659342
																																			0.171622	0.788512		0.173227	0.802878		0.136761	0.683839		0.163406	0.660806
																																			0.171702	0.788793		0.173323	0.803784		0.136836	0.6839		0.163467	0.662054
																																			0.171769	0.789923		0.173396	0.804445		0.136887	0.687362		0.163531	0.659579
																																			0.171822	0.790434		0.173478	0.804278		0.136936	0.686311		0.163592	0.661342
																																			0.171895	0.789526		0.173553	0.804977		0.136988	0.686445		0.163665	0.661775
																																			0.171967	0.788019		0.173609	0.806127		0.137052	0.689106		0.163755	0.662711
																																			0.172067	0.788305		0.173729	0.80727		0.13712	0.688666		0.163853	0.660645
																																			0.172166	0.786763		0.173833	0.807934		0.13717	0.688398		0.163921	0.662089
																																			0.172229	0.787265		0.173907	0.808504		0.137215	0.686556		0.163974	0.659937
																																			0.172303	0.788641		0.173977	0.808933		0.137273	0.684973		0.164051	0.65988
																																			0.172397	0.787508		0.174065	0.809662		0.137344	0.68557		0.164155	0.659127
																																			0.172492	0.790199		0.174134	0.809641		0.137411	0.683648		0.164217	0.661981
																																			0.172575	0.790216		0.174199	0.810023		0.137478	0.682823		0.164292	0.664189
																																			0.172652	0.790648		0.174274	0.811109		0.137554	0.683664		0.164356	0.66523
																																			0.17272	0.789318		0.174347	0.813179		0.137623	0.68401		0.164433	0.664114
																																			0.172789	0.789564		0.174461	0.813305		0.137696	0.683255		0.164498	0.662983
																																			0.172851	0.788039		0.174543	0.814249		0.137746	0.683083		0.164558	0.662142
																																			0.172912	0.788308		0.174597	0.813982		0.1378	0.68144		0.164629	0.661352
																																			0.172989	0.787324		0.174678	0.814578		0.137859	0.682902		0.164697	0.661552
																																			0.173093	0.78522		0.174747	0.814171		0.137902	0.6836		0.164756	0.661126
																																			0.173187	0.785148		0.174834	0.812235		0.137971	0.684974		0.164832	0.662092
																																			0.173271	0.784331		0.174903	0.812833		0.138034	0.686113		0.164923	0.660002
																																			0.173349	0.783673		0.175004	0.814311		0.13809	0.68804		0.165007	0.661529
																																			0.173406	0.782658		0.175074	0.814409		0.138151	0.689849		0.165085	0.66348
																																			0.173466	0.783014		0.175128	0.813929		0.138222	0.690117		0.165138	0.66373
																																			0.173567	0.783495		0.175193	0.811936		0.13828	0.690269		0.165198	0.66477
																																			0.173626	0.784884		0.175248	0.812381		0.138332	0.691928		0.165266	0.665259
																																			0.173695	0.784754		0.175304	0.812596		0.138392	0.692607		0.165356	0.666064
																																			0.173775	0.783808		0.175369	0.813217		0.138458	0.69086		0.165442	0.666545
																																			0.173857	0.782333		0.175433	0.814299		0.138513	0.692728		0.165519	0.668945
																																			0.17395	0.780674		0.175523	0.813735		0.138564	0.693324		0.16558	0.668782
																																			0.174029	0.781262		0.17561	0.812709		0.138634	0.693857		0.165659	0.670028
																																			0.174099	0.782497		0.175693	0.81323		0.138719	0.694301		0.16574	0.669633
																																			0.174139	0.783785		0.175776	0.813963		0.138783	0.696075		0.165843	0.667758
																																			0.174198	0.782974		0.175836	0.814257		0.138848	0.694876		0.165908	0.669555
																																			0.174275	0.782784		0.175913	0.814001		0.138907	0.695422		0.165971	0.670225
																																			0.174371	0.781905		0.176021	0.813896		0.138961	0.694378		0.166037	0.671692
																																			0.174437	0.782693		0.176083	0.814358		0.139014	0.695842		0.166126	0.672268
																																			0.174497	0.78307		0.176155	0.813554		0.139066	0.697357		0.166195	0.67196
																																			0.174559	0.783246		0.176229	0.813168		0.139118	0.69839		0.16624	0.673498
																																			0.174624	0.784133		0.176301	0.813247		0.139199	0.698507		0.166289	0.674083
																																			0.174722	0.783809		0.176373	0.812919		0.139259	0.698699		0.166351	0.67402
																																			0.17483	0.784848		0.176452	0.813592		0.13932	0.697354		0.16642	0.674345
																																			0.174901	0.784611		0.176527	0.813116		0.139393	0.696706		0.166509	0.672885
																																			0.174957	0.784074		0.176607	0.81285		0.139464	0.697933		0.166584	0.671962
																																			0.175035	0.782599		0.176695	0.812817		0.139526	0.699241		0.166655	0.669484
																																			0.175125	0.783764		0.176781	0.811966		0.139591	0.69545		0.166715	0.670767
																																			0.175217	0.783814		0.176857	0.812762		0.139656	0.695901		0.166783	0.671566
																																			0.175274	0.785905		0.176943	0.813125		0.139707	0.695829		0.166851	0.673181
																																			0.175379	0.787527		0.177015	0.813704		0.139759	0.695689		0.166938	0.673793
																																			0.175479	0.78807		0.17707	0.814909		0.13982	0.695477		0.167019	0.673944
																																			0.175578	0.788683		0.177143	0.816205		0.139867	0.692946		0.167079	0.672723
																																			0.175636	0.790134		0.177222	0.815709		0.139929	0.690885		0.167163	0.673165
																																			0.175698	0.793436		0.177303	0.814929		0.139995	0.688703		0.167234	0.672232
																																			0.17574	0.793416		0.177375	0.814802		0.140053	0.689635		0.167332	0.671885
																																			0.175828	0.794258		0.177446	0.814785		0.140125	0.686983		0.167418	0.671935
																																			0.175892	0.793892		0.177523	0.815266		0.140181	0.687107		0.167503	0.66941
																																			0.175965	0.795316		0.177601	0.815927		0.140227	0.688748		0.167571	0.670777
																																			0.17603	0.795489		0.177686	0.815357		0.140287	0.688037		0.167623	0.670832
																																			0.1761	0.795694		0.177757	0.815992		0.140345	0.687215		0.167676	0.669925
																																			0.176193	0.796776		0.177847	0.815363		0.140395	0.686869		0.16773	0.669768
																																			0.176285	0.798201		0.177928	0.81571		0.140452	0.685106		0.167822	0.670306
																																			0.176336	0.800322		0.178021	0.816559		0.140518	0.684462		0.167901	0.670673
																																			0.176393	0.801741		0.178108	0.81681		0.140582	0.681038		0.167978	0.671273
																																			0.176467	0.802529		0.178212	0.817531		0.140637	0.679881		0.168063	0.670584
																																			0.176532	0.803951		0.178295	0.817433		0.140707	0.679766		0.168178	0.671677
																																			0.176602	0.806259		0.178347	0.818592		0.140761	0.676964		0.168256	0.673449
																																			0.176715	0.806427		0.178407	0.81901		0.140803	0.675974		0.168321	0.674589
																																			0.176762	0.806643		0.178453	0.819748		0.14085	0.675811		0.168374	0.67505
																																			0.176821	0.806584		0.178502	0.821628		0.140925	0.675387		0.168448	0.676405
																																			0.17688	0.806884		0.178583	0.821446		0.140979	0.673928		0.168493	0.676948
																																			0.176964	0.807503		0.17864	0.821523		0.141041	0.670849		0.168553	0.679148
																																			0.177044	0.806595		0.178711	0.820353		0.141106	0.669937		0.168619	0.6808
																																			0.177124	0.808122		0.178785	0.821448		0.141156	0.670017		0.168697	0.682124
																																			0.177179	0.808789		0.178896	0.821586		0.141219	0.669342		0.168752	0.686171
																																			0.177242	0.810047		0.179019	0.821616		0.141274	0.668577		0.168819	0.684736
																																			0.177325	0.810682		0.179081	0.8203		0.141327	0.669568		0.168891	0.686064
																																			0.177413	0.810664		0.179142	0.821615		0.141382	0.668215		0.168969	0.686357
																																			0.177514	0.810675		0.179211	0.820383		0.141438	0.668512		0.169053	0.687381
																																			0.177578	0.809963		0.179297	0.822175		0.141515	0.668817		0.169101	0.688562
																																			0.177635	0.81071		0.179369	0.8226		0.141583	0.66668		0.169165	0.68904
																																			0.177727	0.81286		0.179417	0.822974		0.141657	0.667073		0.169229	0.689382
																																			0.177797	0.814276		0.179486	0.824316		0.141707	0.668369		0.169292	0.687638
																																			0.177856	0.815862		0.179585	0.824524		0.141751	0.668382		0.169362	0.689357
																																			0.177911	0.818817		0.179665	0.825145		0.141804	0.666824		0.169424	0.690705
																																			0.177996	0.819469		0.179749	0.824463		0.141867	0.667068		0.169491	0.690776
																																			0.178067	0.821595		0.179826	0.825796		0.141923	0.664942		0.16955	0.693781
																																			0.178159	0.822311		0.179907	0.826948		0.141985	0.661844		0.169605	0.695336
																																			0.178227	0.822347		0.179978	0.827901		0.14205	0.660726		0.16968	0.695819
																																			0.17828	0.822405		0.180033	0.827539		0.142114	0.663422		0.169749	0.696402
																																			0.178339	0.823479		0.180083	0.827486		0.142177	0.662059		0.169815	0.695903
																																			0.178388	0.823498		0.180148	0.82719		0.14224	0.660167		0.169866	0.696092
																																			0.178455	0.822782		0.180243	0.827206		0.142296	0.659846		0.169923	0.695419
																																			0.178535	0.822724		0.180318	0.829235		0.142356	0.659283		0.170002	0.695773
																																			0.178672	0.826014		0.180386	0.831508		0.142408	0.659975		0.170084	0.696179
																																			0.17876	0.826578		0.180453	0.830612		0.142455	0.660948		0.170169	0.695053
																																			0.178837	0.829607		0.180512	0.831355		0.142509	0.661718		0.170239	0.692861
																																			0.178895	0.831209		0.180583	0.831482		0.142552	0.66412		0.170283	0.693014
																																			0.178976	0.830437		0.180645	0.829689		0.14262	0.66497		0.17035	0.692783
																																			0.179025	0.831266		0.180712	0.829041		0.142683	0.663563		0.170435	0.692927
																																			0.179081	0.83099		0.180782	0.830182		0.142743	0.662479		0.170531	0.693091
																																			0.179138	0.83076		0.180839	0.829441		0.142797	0.662905		0.170618	0.692424
																																			0.179225	0.831616		0.180892	0.828039		0.142846	0.661299		0.170679	0.693087
																																			0.179326	0.831186		0.180967	0.82801		0.142902	0.65843		0.170726	0.694985
																																			0.179403	0.829936		0.181043	0.828506		0.14297	0.657773		0.170766	0.696428
																																			0.179472	0.830077		0.181122	0.828392		0.143026	0.659297		0.17084	0.697318
																																			0.179536	0.830691		0.181202	0.82921		0.143078	0.658011		0.170922	0.698025
																																			0.179627	0.831979		0.181279	0.829031		0.143129	0.657023		0.170992	0.697532
																																			0.179727	0.832994		0.181318	0.828872		0.143182	0.658924		0.171069	0.695466
																																			0.179808	0.832539		0.181386	0.829386		0.143244	0.659303		0.171136	0.697622
																																			0.179859	0.832027		0.181497	0.829903		0.143291	0.66012		0.171178	0.698977
																																			0.179947	0.831877		0.181599	0.82966		0.143336	0.660285		0.171254	0.699433
																																			0.180038	0.829928		0.181653	0.82958		0.143374	0.661652		0.171349	0.697714
																																			0.180092	0.828998		0.181726	0.831063		0.143427	0.661599		0.171416	0.695045
																																			0.18013	0.829457		0.181801	0.829955		0.143483	0.661388		0.171448	0.693726
																																			0.180194	0.830744		0.181876	0.829524		0.143532	0.661537		0.171522	0.692927
																																			0.180266	0.830261		0.181965	0.828854		0.143575	0.662584		0.171582	0.692484
																																			0.180358	0.830932		0.182023	0.827633		0.143634	0.66404		0.171685	0.693807
																																			0.180434	0.830058		0.182082	0.827086		0.14371	0.664172		0.171783	0.694619
																																			0.180492	0.83075		0.182141	0.82629		0.143767	0.663496		0.171849	0.695826
																																			0.180546	0.832436		0.182183	0.82702		0.143824	0.662411		0.171906	0.696376
																																			0.180623	0.833292		0.182226	0.826059		0.143879	0.662484		0.17194	0.696143
																																			0.180693	0.834398		0.182289	0.825159		0.143949	0.66208		0.171989	0.695861
																																			0.180768	0.83475		0.182392	0.825372		0.144011	0.662351		0.172067	0.697376
																																			0.180839	0.83455		0.182493	0.825101		0.144077	0.660521		0.172155	0.696731
																																			0.180893	0.833764		0.18257	0.824476		0.144139	0.662439		0.172224	0.696941
																																			0.18096	0.833148		0.182664	0.824706		0.144194	0.662566		0.172289	0.696793
																																			0.181	0.830809		0.182733	0.824521		0.144251	0.662901		0.17236	0.697212
																																			0.181065	0.83054		0.182797	0.824119		0.144319	0.662087		0.172426	0.697164
																																			0.181139	0.831102		0.182869	0.824595		0.144377	0.664444		0.172471	0.696248
																																			0.181232	0.83138		0.182951	0.823639		0.144426	0.662837		0.172555	0.694479
																																			0.181301	0.831813		0.183018	0.823231		0.144491	0.662834		0.172639	0.693384
																																			0.181367	0.829418		0.183099	0.823697		0.144554	0.662687		0.172713	0.692181
																																			0.181432	0.827486		0.183142	0.823585		0.144615	0.662952		0.172758	0.690328
																																			0.181503	0.827979		0.18322	0.823144		0.144684	0.662922		0.172821	0.689802
																																			0.181577	0.827349		0.183278	0.823393		0.144727	0.662264		0.172896	0.689925
																																			0.181649	0.826178		0.183359	0.823619		0.144773	0.663672		0.172961	0.687595
																																			0.181705	0.826575		0.183437	0.824057		0.144824	0.664616		0.173027	0.688792
																																			0.181761	0.826334		0.183517	0.823236		0.144871	0.664581		0.173091	0.686318
																																			0.181844	0.826769		0.183587	0.823515		0.144921	0.664104		0.173146	0.685852
																																			0.181921	0.828027		0.18367	0.823819		0.144961	0.664638		0.173208	0.684169
																																			0.181999	0.827673		0.183732	0.823425		0.145016	0.664519		0.173265	0.683024
																																			0.182062	0.828224		0.183801	0.823624		0.145071	0.664523		0.173332	0.681483
																																			0.182113	0.82859		0.183859	0.823482		0.145137	0.666478		0.173386	0.679305
																																			0.182191	0.828861		0.183912	0.823504		0.145193	0.665893		0.173455	0.678764
																																			0.182238	0.829767		0.183996	0.823244		0.145246	0.666125		0.173532	0.679021
																																			0.182326	0.831248		0.18407	0.822569		0.145296	0.664635		0.173612	0.67951
																																			0.18238	0.830796		0.184142	0.822721		0.145357	0.666295		0.173708	0.678148
																																			0.182447	0.83375		0.184214	0.822109		0.145422	0.666318		0.173802	0.677569
																																			0.182502	0.83255		0.18429	0.822383		0.14548	0.665075		0.173879	0.676286
																																			0.1826	0.830829		0.184364	0.823274		0.145537	0.664395		0.173931	0.675857
																																			0.182685	0.83066		0.184429	0.822424		0.145592	0.663027		0.174	0.676654
																																			0.18274	0.831015		0.184477	0.821427		0.145635	0.665032		0.174071	0.676995
																																			0.182793	0.831263		0.184535	0.822313		0.145682	0.66647		0.17414	0.678892
																																			0.182871	0.830062		0.184605	0.823407		0.145747	0.667484		0.174188	0.679182
																																			0.182946	0.830478		0.184691	0.824586		0.145797	0.666391		0.174243	0.680334
																																			0.183032	0.831229		0.184767	0.825262		0.145839	0.669194		0.174279	0.680658
																																			0.183098	0.831224		0.184841	0.824481		0.145892	0.670207		0.174359	0.681399
																																			0.183159	0.829791		0.184942	0.823939		0.145963	0.669059		0.174452	0.681806
																																			0.183212	0.830877		0.185031	0.823814		0.146009	0.668811		0.174511	0.683944
																																			0.183288	0.831547		0.185091	0.82446		0.146063	0.669866		0.174566	0.688321
																																			0.183336	0.831558		0.18518	0.825894		0.146138	0.671451		0.174619	0.688857
																																			0.183427	0.831566		0.185246	0.826806		0.1462	0.670966		0.17465	0.689605
																																			0.183485	0.830201		0.185297	0.826721		0.146253	0.670944		0.174707	0.691476
																																			0.18355	0.830926		0.185351	0.826855		0.146322	0.672506		0.174774	0.692799
																																			0.18362	0.830968		0.185406	0.827146		0.146385	0.671259		0.174872	0.693363
																																			0.183732	0.830974		0.18547	0.82803		0.146449	0.671753		0.174937	0.693405
																																			0.183842	0.829602		0.185531	0.828397		0.146508	0.672794		0.174989	0.692835
																																			0.183903	0.828782		0.185604	0.828376		0.146564	0.672911		0.175072	0.694129
																																			0.183962	0.827983		0.185668	0.827349		0.146619	0.673362		0.17512	0.696954
																																			0.184014	0.827578		0.185724	0.827281		0.146677	0.673268		0.175192	0.697154
																																			0.184075	0.82775		0.185797	0.828019		0.146726	0.673143		0.175253	0.697139
																																			0.184165	0.82748		0.185871	0.828536		0.146773	0.674282		0.175321	0.698586
																																			0.184224	0.829012		0.185931	0.829668		0.14683	0.675297		0.175359	0.699516
																																			0.184275	0.829784		0.18598	0.830119		0.146889	0.675161		0.175421	0.700776
																																			0.184323	0.832845		0.186042	0.830229		0.146938	0.675878		0.175491	0.69807
																																			0.184387	0.832556		0.186144	0.830877		0.146982	0.677797		0.175546	0.697671
																																			0.184485	0.833369		0.18622	0.831934		0.147027	0.67776		0.175608	0.696154
																																			0.184551	0.834065		0.186287	0.831086		0.147069	0.67771		0.175667	0.696413
																																			0.184624	0.834118		0.186344	0.831263		0.147114	0.678278		0.175744	0.697321
																																			0.184681	0.834379		0.18642	0.831577		0.147187	0.677472		0.175808	0.69763
																																			0.184741	0.83652		0.18649	0.831969		0.147234	0.677406		0.175881	0.697594
																																			0.184807	0.83706		0.186579	0.831295		0.147278	0.678145		0.175973	0.698323
																																			0.184885	0.83691		0.186628	0.82982		0.147326	0.674036		0.176051	0.701294
																																			0.184948	0.837753		0.186691	0.829631		0.147376	0.675487		0.176123	0.701536
																																			0.18502	0.83634		0.186763	0.829648		0.147425	0.675676		0.176191	0.704254
																																			0.185099	0.836351		0.186817	0.831048		0.147489	0.676761		0.17627	0.704765
																																			0.185177	0.837244		0.186892	0.830803		0.147547	0.677596		0.17632	0.702693
																																			0.185258	0.838863		0.186947	0.830057		0.147605	0.679685		0.176398	0.704524
																																			0.185329	0.839855		0.187033	0.829105		0.147656	0.680574		0.176463	0.704328
																																			0.185376	0.839597		0.187093	0.829679		0.1477	0.678287		0.176514	0.703908
																																			0.185425	0.838969		0.187152	0.83062		0.147753	0.677826		0.176557	0.702659
																																			0.185497	0.840204		0.18722	0.829954		0.147814	0.678963		0.176586	0.704336
																																			0.185582	0.84205		0.187288	0.831843		0.147865	0.679884		0.176634	0.704145
																																			0.185641	0.844051		0.187367	0.831068		0.147916	0.679553		0.176691	0.704542
																																			0.185692	0.843469		0.187441	0.828577		0.147977	0.680238		0.176761	0.705162
																																			0.185754	0.843382		0.187512	0.82969		0.14802	0.678052		0.176829	0.706428
																																			0.185819	0.840959		0.187573	0.828765		0.148075	0.677376		0.176874	0.707128
																																			0.185888	0.840728		0.187648	0.827754		0.148126	0.674814		0.176945	0.705949
																																			0.185968	0.841382		0.187722	0.827483		0.148173	0.673062		0.177005	0.707532
																																			0.18602	0.841667		0.187778	0.828188		0.148228	0.673381		0.177068	0.709072
																																			0.186084	0.842726		0.187847	0.826955		0.148277	0.674411		0.177141	0.708712
																																			0.186128	0.843147		0.187917	0.8279		0.148336	0.675286		0.177217	0.709891
																																			0.186188	0.843535		0.187966	0.829362		0.148383	0.676808		0.177263	0.709922
																																			0.186269	0.84418		0.188037	0.828306		0.14844	0.67618		0.177326	0.709821
																																			0.186327	0.844729		0.1881	0.828108		0.148489	0.676099		0.177389	0.708603
																																			0.186395	0.84592		0.188159	0.828449		0.148541	0.675196		0.177478	0.706941
																																			0.186467	0.847984		0.188219	0.827713		0.148594	0.674979		0.177544	0.705766
																																			0.186532	0.84729		0.188323	0.826985		0.148652	0.674616		0.177604	0.706822
																																			0.186641	0.846871		0.188365	0.826646		0.148697	0.671624		0.177647	0.706921
																																			0.186728	0.848328		0.188423	0.827259		0.148754	0.673919		0.177708	0.705119
																																			0.186786	0.849875		0.188483	0.827047		0.148811	0.673788		0.177774	0.703481
																																			0.186864	0.850563		0.188553	0.826612		0.148863	0.673457		0.177839	0.702989
																																			0.186934	0.851194		0.188614	0.826347		0.148915	0.673503		0.177912	0.703785
																																			0.187021	0.851832		0.188689	0.825761		0.148971	0.673801		0.177979	0.705567
																																			0.187097	0.853282		0.188751	0.825966		0.149025	0.674777		0.178041	0.707768
																																			0.187151	0.852666		0.188814	0.825268		0.149075	0.674038		0.178108	0.708684
																																			0.187186	0.853609		0.188899	0.826315		0.149131	0.672509		0.178165	0.708292
																																			0.187238	0.85322		0.188994	0.826501		0.149184	0.672988		0.178231	0.709416
																																			0.187295	0.853902		0.189046	0.826425		0.149244	0.673498		0.178337	0.709853
																																			0.187337	0.853922		0.189106	0.826548		0.14929	0.673974		0.178415	0.709022
																																			0.187393	0.853512		0.189179	0.825896		0.149348	0.676342		0.178464	0.709497
																																			0.187442	0.85294		0.189247	0.827194		0.149413	0.677104		0.178516	0.710045
																																			0.1875	0.853221		0.189297	0.828033		0.149452	0.67797		0.178578	0.711349
																																			0.187556	0.851437		0.189358	0.82668		0.149505	0.677809		0.178651	0.711597
																																			0.187597	0.85183		0.189431	0.827157		0.149572	0.680422		0.178716	0.710772
																																			0.187665	0.852469		0.18948	0.827384		0.14963	0.679612		0.178783	0.70968
																																			0.187763	0.852478		0.189519	0.827669		0.149675	0.680577		0.178838	0.708998
																																			0.187834	0.852389		0.189564	0.82811		0.149721	0.680506		0.178869	0.708061
																																			0.187893	0.853597		0.189632	0.829212		0.149773	0.681664		0.178935	0.70718
																																			0.18794	0.854053		0.189697	0.829869		0.14982	0.680589		0.179009	0.70875
																																			0.187996	0.855294		0.1898	0.830731		0.149868	0.682313		0.179072	0.707281
																																			0.18806	0.855798		0.18986	0.830697		0.149912	0.684181		0.179127	0.70665
																																			0.188145	0.856351		0.18992	0.831137		0.149953	0.684416		0.179181	0.70721
																																			0.188202	0.858187		0.189967	0.830958		0.15	0.686276		0.179235	0.706548
																																			0.188273	0.858362		0.190053	0.830335		0.150056	0.685251		0.179308	0.706544
																																			0.188348	0.859		0.190147	0.829895		0.150103	0.687386		0.17934	0.706826
																																			0.188441	0.859706		0.190218	0.829249		0.15015	0.685657		0.179404	0.707201
																																			0.18852	0.861748		0.190285	0.828886		0.150203	0.68649		0.179477	0.704432
																																			0.188577	0.861934		0.190354	0.829554		0.150258	0.686665		0.179543	0.705167
																																			0.188634	0.861936		0.190411	0.830014		0.150316	0.687497		0.179603	0.706776
																																			0.188702	0.861204		0.190483	0.83041		0.150363	0.687233		0.179683	0.706146
																																			0.18878	0.860878		0.190546	0.831206		0.150424	0.688046		0.179746	0.707819
																																			0.188861	0.862259		0.190617	0.831886		0.150477	0.687808		0.179809	0.708343
																																			0.188929	0.862324		0.190685	0.831326		0.150531	0.688254		0.179873	0.708967
																																			0.188969	0.863638		0.190742	0.832324		0.150592	0.688911		0.179934	0.708751
																																			0.189016	0.863968		0.190814	0.832241		0.150646	0.687838		0.179984	0.709104
																																			0.189102	0.864178		0.190882	0.833258		0.150697	0.690145		0.180068	0.70875
																																			0.189164	0.864109		0.190954	0.833736		0.150743	0.690989		0.180137	0.710055
																																			0.189229	0.861773		0.19103	0.83436		0.150783	0.689838		0.180183	0.710653
																																			0.189287	0.862546		0.191109	0.834523		0.15083	0.690253		0.180235	0.71241
																																			0.189353	0.862762		0.191168	0.834237		0.150885	0.691851		0.180301	0.713748
																																			0.189418	0.863827		0.191262	0.834911		0.150936	0.69265		0.180343	0.71444
																																			0.189494	0.863567		0.191319	0.835627		0.150986	0.693029		0.180401	0.715754
																																			0.189566	0.862876		0.191413	0.835539		0.151031	0.691827		0.180494	0.715099
																																			0.189633	0.861993		0.19146	0.835908		0.1511	0.694889		0.180555	0.71726
																																			0.189683	0.863039		0.19152	0.836701		0.151151	0.697026		0.18062	0.720427
																																			0.189733	0.862407		0.19158	0.836488		0.151203	0.696999		0.180661	0.720103
																																			0.189802	0.861654		0.191656	0.837309		0.151261	0.696078		0.180739	0.720219
																																			0.189864	0.86242		0.191711	0.838403		0.151312	0.695968		0.180796	0.721439
																																			0.189963	0.862263		0.191771	0.838786		0.151361	0.696998		0.180839	0.719938
																																			0.190027	0.861831		0.191828	0.839101		0.151411	0.695603		0.180919	0.716827
																																			0.190081	0.862725		0.191893	0.839059		0.151455	0.693292		0.180998	0.71821
																																			0.190127	0.862638		0.191957	0.838181		0.151504	0.69199		0.181058	0.718331
																																			0.190195	0.86285		0.192014	0.838351		0.151557	0.691208		0.181107	0.717615
																																			0.190274	0.862111		0.192063	0.839513		0.151607	0.689113		0.181166	0.715138
																																			0.190339	0.86205		0.192112	0.840317		0.15166	0.689536		0.18123	0.715212
																																			0.190395	0.862363		0.192197	0.841595		0.151708	0.687674		0.181289	0.716483
																																			0.190435	0.864069		0.192251	0.84129		0.15176	0.687416		0.18136	0.716433
																																			0.190507	0.864919		0.19231	0.841739		0.151826	0.688249		0.181414	0.71704
																																			0.190573	0.866061		0.192355	0.842537		0.151881	0.685661		0.181463	0.715175
																																			0.190646	0.865994		0.192393	0.842693		0.151926	0.68481		0.181495	0.716416
																																			0.190706	0.865913		0.192445	0.843049		0.151975	0.685205		0.181564	0.718212
																																			0.190744	0.868921		0.192522	0.843082		0.152045	0.685193		0.181663	0.717632
																																			0.19081	0.868836		0.192618	0.843403		0.152096	0.684641		0.181727	0.716726
																																			0.190885	0.870146		0.192701	0.842753		0.152143	0.682332		0.181759	0.716499
																																			0.190962	0.869847		0.192755	0.843443		0.152185	0.6822		0.181818	0.716128
																																			0.19101	0.871147		0.192807	0.842943		0.152227	0.680273		0.181852	0.7156
																																			0.191062	0.8706		0.192866	0.843123		0.152267	0.680173		0.181903	0.715263
																																			0.191133	0.87058		0.19291	0.844077		0.152316	0.680478		0.181958	0.716099
																																			0.19118	0.870612		0.192957	0.844822		0.152359	0.680982		0.182024	0.715952
																																			0.191264	0.871509		0.193027	0.843992		0.152404	0.679998		0.182088	0.716018
																																			0.19134	0.870294		0.193107	0.844023		0.152467	0.680461		0.18214	0.718587
																																			0.191395	0.870907		0.193176	0.845169		0.152524	0.677938		0.182185	0.718597
																																			0.191454	0.870748		0.193236	0.845836		0.152588	0.678389		0.18224	0.716953
																																			0.191502	0.869691		0.19329	0.846587		0.152637	0.677258		0.182298	0.717512
																																			0.191567	0.869987		0.193378	0.847184		0.152683	0.676995		0.182356	0.714147
																																			0.191644	0.869763		0.193429	0.846503		0.152734	0.674855		0.182429	0.714433
																																			0.191712	0.869149		0.193496	0.846629		0.152783	0.672145		0.182501	0.714435
																																			0.191773	0.868522		0.193555	0.847288		0.152825	0.671091		0.182577	0.710838
																																			0.191818	0.867991		0.193622	0.848746		0.152867	0.670388		0.182623	0.709246
																																			0.191864	0.869673		0.193698	0.84852		0.152906	0.669144		0.182684	0.709177
																																			0.191923	0.869525		0.193762	0.847315		0.152957	0.670939		0.182741	0.70803
																																			0.192031	0.869085		0.19383	0.847667		0.153018	0.668187		0.182799	0.706709
																																			0.192084	0.868156		0.193896	0.846269		0.1531	0.668704		0.182859	0.706377
																																			0.192151	0.868		0.193964	0.845927		0.15315	0.666967		0.182922	0.70598
																																			0.192214	0.867309		0.194041	0.846153		0.153192	0.665465		0.182976	0.706066
																																			0.192278	0.86736		0.194099	0.845652		0.153232	0.665356		0.183025	0.705501
																																			0.19234	0.868348		0.194148	0.846695		0.153274	0.663248		0.183078	0.705816
																																			0.192407	0.86894		0.194192	0.846954		0.153314	0.664921		0.183136	0.706457
																																			0.192472	0.869125		0.194264	0.846832		0.153373	0.664951		0.183193	0.706586
																																			0.192525	0.868897		0.194326	0.84717		0.153433	0.663526		0.183244	0.705349
																																			0.192607	0.868009		0.194375	0.848548		0.153479	0.662135		0.183309	0.706727
																																			0.192707	0.866811		0.194436	0.848487		0.153544	0.660738		0.183375	0.706687
																																			0.192759	0.866302		0.194498	0.847997		0.153591	0.658923		0.18345	0.70669
																																			0.192814	0.866507		0.194582	0.848649		0.153642	0.657314		0.183532	0.708763
																																			0.192858	0.865701		0.194644	0.848855		0.153681	0.656532		0.183574	0.707852
																																			0.192905	0.865227		0.194694	0.84945		0.153739	0.655848		0.183607	0.709031
																																			0.192982	0.862617		0.194741	0.84944		0.153801	0.654452		0.183657	0.71029
																																			0.193046	0.863153		0.194808	0.850094		0.153839	0.65441		0.183727	0.709985
																																			0.193113	0.862773		0.194855	0.849984		0.153875	0.654594		0.183795	0.711059
[truncated: 56,712 more rows]

## Sheet: Data Fig. S24
Data for Fig. S24	Residual DNA in particles after genome ejection treatement
[truncated: 8,162 more rows]

[truncated: 1 more sheets: Data Table S8]
