# Supplementary material for: Genome anchoring, retention, and release by neck proteins of Staphylococcus phage 812
Source: Commun Biol. 2026 Jan 8;9:199. doi: 10.1038/s42003-025-09477-8 (PMC12886913; doi:10.1038/s42003-025-09477-8)
Supplement: Supplementary file 5 — Supplementary Data 2 [file 42003_2025_9477_MOESM5_ESM.xlsx]

## Sheet: 01
Prot Group		Accession	Description	MW [kDa]	calc. pI	# AAs	SAF	NSAF (%)	Sum(Coverage)	Sum(# Proteins)	Sum(# Peptides)	Sum(# Unique Peptides)	Sum(# PSMs)	Is Master Protein	# Peptides A3	# Peptides A7	# PSM A3	# PSM A7	Coverage A3	Coverage A7	Score A3	Score A7	Group #Peptides	Is Prot OK?
1	3	A0A0U1WF58	Tape measure protein OS=Staphylococcus phage 812 OX=307898 GN=812_112 PE=4 SV=1 - [A0A0U1WF58_9CAUD]	143.8	9.11	1352	0.282544	30.72	0.662	1	85	85	382	True		85		382		0.662		15293.6	85	Master
2	5	A0A0U1WYF4	DUF4815 domain-containing protein OS=Staphylococcus phage 812 OX=307898 GN=812_122 PE=4 SV=1 - [A0A0U1WYF4_9CAUD]	68.9	4.79	619	0.235864	25.6446	0.7221	1	33	33	146	True		33		146		0.7221		5778.04	33	Master
3	6	A0A0U1WFD8	Uncharacterized protein OS=Staphylococcus phage 812 OX=307898 GN=812_123 PE=4 SV=1 - [A0A0U1WFD8_9CAUD]	60	7.78	531	0.26177	28.4613	0.7721	1	34	34	139	True		34		139		0.7721		6226.83	34	Master
4	4	A0A0U1WF26	Tail sheath OS=Staphylococcus phage 812 OX=307898 GN=812_103 PE=4 SV=1 - [A0A0U1WF26_9CAUD]	64.6	5.01	587	0.0562181	6.11237	0.4361	1	16	16	33	True		16		33		0.4361		1159.83	16	Master
5	2	A1YTN4	Major capsid protein OS=Staphylococcus phage 812 OX=307898 GN=812_094 PE=1 SV=1 - [A1YTN4_9CAUD]	51.2	5.24	463	0.0539957	5.87074	0.3974	1	10	10	25	True		10		25		0.3974		879.02	10	Master
6	7	A0A0U1WF38	Tail fiber protein complex OS=Staphylococcus phage 812 OX=307898 GN=812_120 PE=4 SV=1 - [A0A0U1WF38_9CAUD]	116.3	5.05	1019	0.00392542	0.426796	0.0559	1	4	4	4	True		4		4		0.0559		104.71	4	Master
7	1	A1YTP6	Tail tube OS=Staphylococcus phage 812 OX=307898 GN=812_102 PE=4 SV=1 - [A1YTP6_9CAUD]	13.1	6.79	118	0.0254237	2.76422	0.2627	1	2	2	3	True		2		3		0.2627		87.51	2	Master

## Sheet: 01_peptides
Prot Group		Accession	Description	MW [kDa]	calc. pI	# AAs	SAF	NSAF (%)	Sum(Coverage)	Sum(# Proteins)	Sum(# Peptides)	Sum(# Unique Peptides)	Sum(# PSMs)	Is Master Protein	# Peptides A3	# Peptides A7	# PSM A3	# PSM A7	Coverage A3	Coverage A7	Score A3	Score A7	Group #Peptides	Is Prot OK?	Row ID
1	3	A0A0U1WF58	Tape measure protein OS=Staphylococcus phage 812 OX=307898 GN=812_112 PE=4 SV=1 - [A0A0U1WF58_9CAUD]	143.8	9.11	1352	0.282544	30.72	0.662	1	85	85	382	True		85		382		0.662		15293.6	85	Master
			Sequence	# Protein Groups	Protein Groups Accessions
			AEDTYDMAQPLR	1	A0A0U1WF58																				4
			AFATGFER	1	A0A0U1WF58																				5
			AIELYMDSLESK	1	A0A0U1WF58																				7
			AIGGGIGSMGGGMAGASAGASIGALFGGVGAIPGALIGGAIGSFGGGAVGEK	1	A0A0U1WF58																				8
			ALDDLQK	1	A0A0U1WF58																				10
			ALDDLQKENISK	1	A0A0U1WF58																				11
			ALGSIAEQSGEGR	1	A0A0U1WF58																				13
			AREELISNYEK	1	A0A0U1WF58																				18
			ASGQINK	1	A0A0U1WF58																				19
			AWSGITGLFDNDAEASEEDSK	1	A0A0U1WF58																				22
			AWSGITGLFDNDAEASEEDSKDK	1	A0A0U1WF58																				23
			AWSGITGLFDNDAEASEEDSKDKK	1	A0A0U1WF58																				24
			DIYNDSIFGK	1	A0A0U1WF58																				29
			DMDESIK	1	A0A0U1WF58																				30
			DQMSNLTAMQSTFAESGSK	1	A0A0U1WF58																				32
			EAWSGTR	1	A0A0U1WF58																				34
			EELISNYEK	1	A0A0U1WF58																				35
			EGEDNATDYKESK	1	A0A0U1WF58																				36
			EGWNLGWTNGDKDGK	1	A0A0U1WF58																				37
			EMQDAFLGGIK	1	A0A0U1WF58																				40
			EMQSDYESNNLK	1	A0A0U1WF58																				41
			EQYSNYR	1	A0A0U1WF58																				43
			FADKFGDGGK	1	A0A0U1WF58																				45
			FADKFGDGGKNGILSQSPK	1	A0A0U1WF58																				46
			FGDGGKNGILSQSPK	1	A0A0U1WF58																				47
			FQDSLLGKPISK	1	A0A0U1WF58																				51
			GAGVLGVATSALSLIPALASGDSK	1	A0A0U1WF58																				55
			GASLSETNRPMVTSLGQNSDNMDIDSVR	1	A0A0U1WF58																				57
			GGSSGGNPMAGGMPSGGGSPK	1	A0A0U1WF58																				62
			GIAPDPEVEK	1	A0A0U1WF58																				63
			GINIDGGTSDSGSDSGGSASDVGGEGAEK	1	A0A0U1WF58																				64
			GKGLSDNQVGAVMGNLQQESNLDPNAK	1	A0A0U1WF58																				65
			GLGGFLVGGAGWK	1	A0A0U1WF58																				66
			GLQGEQGANAINSIDQGLK	1	A0A0U1WF58																				68
			GLQGEQGANAINSIDQGLKNGMNSSYAR	1	A0A0U1WF58																				69
			GLSDNQVGAVMGNLQQESNLDPNAK	1	A0A0U1WF58																				70
			GMFGGESK	1	A0A0U1WF58																				71
			GSNDASNASTTNR	1	A0A0U1WF58																				75
			GTGSGLKDIYNDSIFGK	1	A0A0U1WF58																				79
			IAMGWGTQYQGLEGGYDLQK	1	A0A0U1WF58																				81
			IGSDASIQNR	1	A0A0U1WF58																				84
			IREVLDSNMDIFANEHK	1	A0A0U1WF58																				87
			IREVLDSNMDIFANEHKR	1	A0A0U1WF58																				88
			ITVNVNVQGGNNPEETGDIIGGR	1	A0A0U1WF58																				91
			IYSDLLDR	1	A0A0U1WF58																				95
			KSSDMDVQLDYLWK	1	A0A0U1WF58																				98
			KTGLENFAK	1	A0A0U1WF58																				99
			KYGGSGGGGGGGALSSTYQEAMSNPVLTTGSNYR	1	A0A0U1WF58																				100
			LGAELDK	1	A0A0U1WF58																				107
			LGAELDKTVQYYK	1	A0A0U1WF58																				108
			LGYNSTDMLK	1	A0A0U1WF58																				110
			LPSIGSHAMMGTTAMATGLYMK	1	A0A0U1WF58																				116
			LSKEELAK	1	A0A0U1WF58																				118
			LTYDQGAR	1	A0A0U1WF58																				124
			LVLSGDSSDLENSLK	1	A0A0U1WF58																				125
			MATSYEASVGHK	1	A0A0U1WF58																				126
			MDEGISNPENLTDMADIATQMGGSEK	1	A0A0U1WF58																				127
			MDEGISNPENLTDMADIATQMGGSEKEQK	1	A0A0U1WF58																				128
			MGANEAMMGTR	1	A0A0U1WF58																				130
			MTAEQLR	1	A0A0U1WF58																				131
			NASSGAFGIAQWLGAR	1	A0A0U1WF58																				133
			NAYGDLSIDNK	1	A0A0U1WF58																				134
			NGILSQSPK	1	A0A0U1WF58																				135
			NGMNSSYAR	1	A0A0U1WF58																				136
			NIDAPLDNFLK	1	A0A0U1WF58																				137
			NIDAPLDNFLKK	1	A0A0U1WF58																				138
			NINELKK	1	A0A0U1WF58																				139
			NKFQDSLLGKPISK	1	A0A0U1WF58																				140
			NKGGSSGGNPMAGGMPSGGGSPK	1	A0A0U1WF58																				141
			NQQQDLTK	1	A0A0U1WF58																				146
			NVQNAMDK	1	A0A0U1WF58																				149
			NVQNAMDKQDGK	1	A0A0U1WF58																				150
			QLAIGGR	1	A0A0U1WF58																				154
			QSGMVGR	1	A0A0U1WF58																				155
			RMDEGISNPENLTDMADIATQMGGSEK	1	A0A0U1WF58																				160
			SDEDTMAGTK	1	A0A0U1WF58																				162
			SKTDDKAEDTYDMAQPLR	1	A0A0U1WF58																				167
			SSDMDVQLDYLWK	1	A0A0U1WF58																				173
			SSDMDVQLDYLWKEMQSDYESNNLK	1	A0A0U1WF58																				174
			SVISSKDMDESIK	1	A0A0U1WF58																				176
			TDDKAEDTYDMAQPLR	1	A0A0U1WF58																				179
			TLNQVTEEYNK	1	A0A0U1WF58																				192
			TLTKDQMSNLTAMQSTFAESGSK	1	A0A0U1WF58																				193
			VVDETQEKLEK	1	A0A0U1WF58																				214
			YGGSGGGGGGGALSSTYQEAMSNPVLTTGSNYR	1	A0A0U1WF58																				222
2	5	A0A0U1WYF4	DUF4815 domain-containing protein OS=Staphylococcus phage 812 OX=307898 GN=812_122 PE=4 SV=1 - [A0A0U1WYF4_9CAUD]	68.9	4.79	619	0.235864	25.6446	0.7221	1	33	33	146	True		33		146		0.7221		5778.04	33	Master
			Sequence	# Protein Groups	Protein Groups Accessions
			ADITHPDFGIVFSFEDAEATLAYTEAVNQPK	1	A0A0U1WYF4																				2
			DGDKQSGLGFTLSEDNVLTVNPGYVYINGK	1	A0A0U1WYF4																				26
			DYEVTTQGEGLSK	1	A0A0U1WYF4																				33
			GADRLEEK	1	A0A0U1WYF4																				54
			GAQGDGQDFLSNNTAFEIVK	1	A0A0U1WYF4																				56
			GFKVDKPVSTR	1	A0A0U1WYF4																				60
			GSPYLDR	1	A0A0U1WYF4																				76
			GSPYLDRFDPSKDR	1	A0A0U1WYF4																				77
			IIPGDTTAHIWGR	1	A0A0U1WYF4																				85
			IVTPDEDASLLDQTSGVPSYFSK	1	A0A0U1WYF4																				93
			KDSVFINK	1	A0A0U1WYF4																				96
			LISAPFTEER	1	A0A0U1WYF4																				114
			LSMEDLQK	1	A0A0U1WYF4																				119
			LTDGQTIDWSPQGQEPSGGTSYYVSYK	1	A0A0U1WYF4																				122
			LTPSEDNWIDTENVTITEQK	1	A0A0U1WYF4																				123
			MEAGKDYEVTTQGEGLSK	1	A0A0U1WYF4																				129
			NLGDAIFK	1	A0A0U1WYF4																				143
			NLGDAIFKDGDK	1	A0A0U1WYF4																				144
			RVTGQVLIEK	1	A0A0U1WYF4																				161
			SNNSISLANSPVK	1	A0A0U1WYF4																				171
			SVFSEGFISLDK	1	A0A0U1WYF4																				175
			SYDLGTAENESTIFNK	1	A0A0U1WYF4																				177
			TIYQGQASETLNVNPYNIPNK	1	A0A0U1WYF4																				188
			TRVDNLEYNQAVNALDDGAMEGQNPLTLR	1	A0A0U1WYF4																				196
			TYDESGSYK	1	A0A0U1WYF4																				198
			VDKPVSTR	1	A0A0U1WYF4																				200
			VDNLEYNQAVNALDDGAMEGQNPLTLR	1	A0A0U1WYF4																				202
			VLFNPDRPLQQAELNEMQSIDQYYLK	1	A0A0U1WYF4																				206
			VNGFELFSEGNAEDDDHVSVVVDAGK	1	A0A0U1WYF4																				207
			VTGQVLIEK	1	A0A0U1WYF4																				211
			VWTETSPGVTTK	1	A0A0U1WYF4																				216
			YGDIAILPGEPNIMR	1	A0A0U1WYF4																				221
			YYDNDDSVK	1	A0A0U1WYF4																				227
3	6	A0A0U1WFD8	Uncharacterized protein OS=Staphylococcus phage 812 OX=307898 GN=812_123 PE=4 SV=1 - [A0A0U1WFD8_9CAUD]	60	7.78	531	0.26177	28.4613	0.7721	1	34	34	139	True		34		139		0.7721		6226.83	34	Master
			Sequence	# Protein Groups	Protein Groups Accessions
			AIDMTEAPYNTVR	1	A0A0U1WFD8																				6
			ANNEFTR	1	A0A0U1WFD8																				15
			ATFESNR	1	A0A0U1WFD8																				20
			CAITPATGYR	1	A0A0U1WFD8																				25
			FGIYTSK	1	A0A0U1WFD8																				48
			FNETATIEFEPIKDVSADR	1	A0A0U1WFD8																				50
			FSYEAFLPK	1	A0A0U1WFD8																				52
			FTIPAGIR	1	A0A0U1WFD8																				53
			GDKQSNVVIQIR	1	A0A0U1WFD8																				58
			GLNPNDNNLYLLFDGVR	1	A0A0U1WFD8																				67
			GMGDQGYPNK	1	A0A0U1WFD8																				72
			GSEDGTIMTDAK	1	A0A0U1WFD8																				73
			HNESYYGETEHYLYSNLQLDAGQK	1	A0A0U1WFD8																				80
			IDKPNEVISGNPYLQGVLFSSSNASTWTPHQNSDLK	1	A0A0U1WFD8																				82
			IRDVSFEVK	1	A0A0U1WFD8																				86
			IVLMSTYLTPER	1	A0A0U1WFD8																				92
			KGSEDGTIMTDAK	1	A0A0U1WFD8																				97
			LDLSTENSFLRPR	1	A0A0U1WFD8																				104
			LILDDMASSTTFDQLK	1	A0A0U1WFD8																				112
			LILDDMASSTTFDQLKWEPIGNYQDLDVLGLAR	1	A0A0U1WFD8																				113
			LMVTTRDE	1	A0A0U1WFD8																				115
			NANSTSATTYTAQGR	1	A0A0U1WFD8																				132
			QSNVVIQIR	1	A0A0U1WFD8																				157
			TGTLLESGGQR	1	A0A0U1WFD8																				181
			TISSLGLYFASK	1	A0A0U1WFD8																				186
			TIYAETVMNADDIK	1	A0A0U1WFD8																				187
			TLEEMIEFIR	1	A0A0U1WFD8																				189
			TRVTVNLVDPLAQSFQYDENR	1	A0A0U1WFD8																				197
			VSNNASAETR	1	A0A0U1WFD8																				208
			VTVNLVDPLAQSFQYDENR	1	A0A0U1WFD8																				213
			VYFDDPMMAEGGK	1	A0A0U1WFD8																				217
			WEPIGNYQDLDVLGLAR	1	A0A0U1WFD8																				218
			YISPLMSSSDLTFTTFLTELTGSYVGR	1	A0A0U1WFD8																				224
			YSADDGKTWK	1	A0A0U1WFD8																				226
4	4	A0A0U1WF26	Tail sheath OS=Staphylococcus phage 812 OX=307898 GN=812_103 PE=4 SV=1 - [A0A0U1WF26_9CAUD]	64.6	5.01	587	0.0562181	6.11237	0.4361	1	16	16	33	True		16		33		0.4361		1159.83	16	Master
			Sequence	# Protein Groups	Protein Groups Accessions
			AIVGGGFNESK	1	A0A0U1WF26																				9
			AVEPFPR	1	A0A0U1WF26																				21
			DNEIQDFPAEDVQVIVEGNEAR	1	A0A0U1WF26																				31
			ISMTVYPIR	1	A0A0U1WF26																				89
			ISVSLVYK	1	A0A0U1WF26																				90
			IYGNVANNIQVGLEK	1	A0A0U1WF26																				94
			LSPFGDK	1	A0A0U1WF26																				120
			NTLSDSLR	1	A0A0U1WF26																				147
			QASLSNPR	1	A0A0U1WF26																				152
			QTAYNGIVSFEQLNAEGEVPSNVEVEAGEESATVTATSPIK	1	A0A0U1WF26																				159
			SGELLDAIELAWGSNPNYTAGR	1	A0A0U1WF26																				164
			SYDLTGGAYDYTNAIITDINQLPDFEAK	1	A0A0U1WF26																				178
			TIEPFELTK	1	A0A0U1WF26																				184
			TINTSASIIKDFIQSYLGR	1	A0A0U1WF26																				185
			VIFQDDRFNEVYDNIGNIFTIK	1	A0A0U1WF26																				204
			YKGEEANATFSVEHDEETQK	1	A0A0U1WF26																				225
5	2	A1YTN4	Major capsid protein OS=Staphylococcus phage 812 OX=307898 GN=812_094 PE=1 SV=1 - [A1YTN4_9CAUD]	51.2	5.24	463	0.0539957	5.87074	0.3974	1	10	10	25	True		10		25		0.3974		879.02	10	Master
			Sequence	# Protein Groups	Protein Groups Accessions
			EIGVAPVSDPNIR	1	A1YTN4																				38
			EILDDQITMLTWTNEDLIFYR	1	A1YTN4																				39
			ETGMYFLIK	1	A1YTN4																				44
			GFGTATDAYMPIGVHADFVNSILGR	1	A1YTN4																				59
			LIDKNNVINAK	1	A1YTN4																				111
			LSINVNAMYQQQPQFVSIYR	1	A1YTN4																				117
			NMSIASGLVNNIADPSQILTEDAIAVVAK	1	A1YTN4																				145
			SFQTGYGITPDTQIDAGALR	1	A1YTN4																				163
			VTATVETK	1	A1YTN4																				210
			VVVNSDDAQSAPSEEVTATVSNVDDGVK	1	A1YTN4																				215
6	7	A0A0U1WF38	Tail fiber protein complex OS=Staphylococcus phage 812 OX=307898 GN=812_120 PE=4 SV=1 - [A0A0U1WF38_9CAUD]	116.3	5.05	1019	0.00392542	0.426796	0.0559	1	4	4	4	True		4		4		0.0559		104.71	4	Master
			Sequence	# Protein Groups	Protein Groups Accessions
			ALIENYLDISR	1	A0A0U1WF38																				14
			TGFQPIGYLK	1	A0A0U1WF38																				180
			TNHSLINSLDVLTGSSSVGR	1	A0A0U1WF38																				194
			VSVTQTFTAPTITDHR	1	A0A0U1WF38																				209
7	1	A1YTP6	Tail tube OS=Staphylococcus phage 812 OX=307898 GN=812_102 PE=4 SV=1 - [A1YTP6_9CAUD]	13.1	6.79	118	0.0254237	2.76422	0.2627	1	2	2	3	True		2		3		0.2627		87.51	2	Master
			Sequence	# Protein Groups	Protein Groups Accessions
			DIIDILVVDNLTK	1	A1YTP6																				28
			ENFADLGYASLGEEILKK	1	A1YTP6																				42

## Sheet: 02
Prot Group		Accession	Description	MW [kDa]	calc. pI	# AAs	SAF	NSAF (%)	Sum(Coverage)	Sum(# Proteins)	Sum(# Peptides)	Sum(# Unique Peptides)	Sum(# PSMs)	Is Master Protein	# Peptides A3	# Peptides A7	# PSM A3	# PSM A7	Coverage A3	Coverage A7	Score A3	Score A7	Group #Peptides	Is Prot OK?
1	5	A0A0U1WYF4	DUF4815 domain-containing protein OS=Staphylococcus phage 812 OX=307898 GN=812_122 PE=4 SV=1 - [A0A0U1WYF4_9CAUD]	68.9	4.79	619	0.450727	40.5335	0.8352	1	51	51	279	True		51		279		0.8352		13934.7	51	Master
2	6	A0A0U1WFD8	Uncharacterized protein OS=Staphylococcus phage 812 OX=307898 GN=812_123 PE=4 SV=1 - [A0A0U1WFD8_9CAUD]	60	7.78	531	0.461394	41.4927	0.8738	1	48	48	245	True		48		245		0.8738		12508.9	48	Master
3	3	A0A0U1WF58	Tape measure protein OS=Staphylococcus phage 812 OX=307898 GN=812_112 PE=4 SV=1 - [A0A0U1WF58_9CAUD]	143.8	9.11	1352	0.0347633	3.12624	0.3114	1	30	30	47	True		30		47		0.3114		1616	30	Master
4	4	A0A0U1WF26	Tail sheath OS=Staphylococcus phage 812 OX=307898 GN=812_103 PE=4 SV=1 - [A0A0U1WF26_9CAUD]	64.6	5.01	587	0.0698467	6.28125	0.4259	1	17	17	41	True		17		41		0.4259		1849.3	17	Master
5	7	A0A0U1WF38	Tail fiber protein complex OS=Staphylococcus phage 812 OX=307898 GN=812_120 PE=4 SV=1 - [A0A0U1WF38_9CAUD]	116.3	5.05	1019	0.0255152	2.29456	0.3454	1	24	24	26	True		24		26		0.3454		887.07	24	Master
6	2	A1YTN4	Major capsid protein OS=Staphylococcus phage 812 OX=307898 GN=812_094 PE=1 SV=1 - [A1YTN4_9CAUD]	51.2	5.24	463	0.0475162	4.27309	0.4622	1	11	11	22	True		11		22		0.4622		813.21	11	Master
7	8	A0A0U1X189	Peptidase C51 domain-containing protein OS=Staphylococcus phage 812 OX=307898 GN=812_113 PE=4 SV=1 - [A0A0U1X189_9CAUD]	91.2	6.74	808	0.00371287	0.333895	0.0371	1	3	3	3	True		3		3		0.0371		104.9	3	Master
8	1	A1YTP6	Tail tube OS=Staphylococcus phage 812 OX=307898 GN=812_102 PE=4 SV=1 - [A1YTP6_9CAUD]	13.1	6.79	118	0.0169492	1.52422	0.1102	1	1	1	2	True		1		2		0.1102		85.15	1	Master
9	9	A0A0U1WF67	CBM-cenC domain-containing protein OS=Staphylococcus phage 812 OX=307898 GN=812_122 PE=4 SV=1 - [A0A0U1WF67_9CAUD]	72.5	6.95	640	0.0015625	0.140514	0.0359	1	1	1	1	True		1		1		0.0359		27.09	1	Master

## Sheet: 02_peptides
Prot Group		Accession	Description	MW [kDa]	calc. pI	# AAs	SAF	NSAF (%)	Sum(Coverage)	Sum(# Proteins)	Sum(# Peptides)	Sum(# Unique Peptides)	Sum(# PSMs)	Is Master Protein	# Peptides A3	# Peptides A7	# PSM A3	# PSM A7	Coverage A3	Coverage A7	Score A3	Score A7	Group #Peptides	Is Prot OK?	Row ID
1	5	A0A0U1WYF4	DUF4815 domain-containing protein OS=Staphylococcus phage 812 OX=307898 GN=812_122 PE=4 SV=1 - [A0A0U1WYF4_9CAUD]	68.9	4.79	619	0.450727	40.5335	0.8352	1	51	51	279	True		51		279		0.8352		13934.7	51	Master
			Sequence	# Protein Groups	Protein Groups Accessions
			ADITHPDFGIVFSFEDAEATLAYTEAVNQPK	1	A0A0U1WYF4																				2
			DGDKQSGLGFTLSEDNVLTVNPGYVYINGK	1	A0A0U1WYF4																				24
			DSVFINK	1	A0A0U1WYF4																				29
			DYEVTTQGEGLSK	1	A0A0U1WYF4																				33
			DYEVTTQGEGLSKK	1	A0A0U1WYF4																				34
			EYKQGEDFR	1	A0A0U1WYF4																				41
			FDPSKDR	1	A0A0U1WYF4																				44
			GADRLEEK	1	A0A0U1WYF4																				56
			GAQGDGQDFLSNNTAFEIVK	1	A0A0U1WYF4																				58
			GFKVDKPVSTR	1	A0A0U1WYF4																				64
			GSPYLDR	1	A0A0U1WYF4																				75
			GSPYLDRFDPSK	1	A0A0U1WYF4																				76
			GSPYLDRFDPSKDR	1	A0A0U1WYF4																				77
			IIPGDTTAHIWGR	1	A0A0U1WYF4																				85
			IRYYDNDDSVK	1	A0A0U1WYF4																				88
			ITGVGKETIGIK	1	A0A0U1WYF4																				90
			IVTPDEDASLLDQTSGVPSYFSK	1	A0A0U1WYF4																				93
			KDSVFINK	1	A0A0U1WYF4																				96
			LISAPFTEER	1	A0A0U1WYF4																				109
			LSMEDLQK	1	A0A0U1WYF4																				115
			LTDGQTIDWSPQGQEPSGGTSYYVSYK	1	A0A0U1WYF4																				116
			LTPSEDNWIDTENVTITEQK	1	A0A0U1WYF4																				117
			MEAGKDYEVTTQGEGLSK	1	A0A0U1WYF4																				121
			MEAGKDYEVTTQGEGLSKK	1	A0A0U1WYF4																				122
			MSLTVNDPTSATIYTFMDGDLYIQSTNAEMDK	1	A0A0U1WYF4																				123
			MSLTVNDPTSATIYTFMDGDLYIQSTNAEMDKINK	1	A0A0U1WYF4																				124
			NLGDAIFK	1	A0A0U1WYF4																				132
			NLGDAIFKDGDK	1	A0A0U1WYF4																				133
			QGEDFRLTDGQTIDWSPQGQEPSGGTSYYVSYK	1	A0A0U1WYF4																				139
			QSGLGFTLSEDNVLTVNPGYVYINGK	1	A0A0U1WYF4																				142
			RMEAGKDYEVTTQGEGLSK	1	A0A0U1WYF4																				146
			RVTGQVLIEK	1	A0A0U1WYF4																				148
			SNNSISLANSPVK	1	A0A0U1WYF4																				158
			SNNSISLANSPVKEIR	1	A0A0U1WYF4																				159
			SVFSEGFISLDK	1	A0A0U1WYF4																				162
			SYDLGTAENESTIFNK	1	A0A0U1WYF4																				163
			TIYQGQASETLNVNPYNIPNK	1	A0A0U1WYF4																				178
			TIYQGQASETLNVNPYNIPNKQGVLK	1	A0A0U1WYF4																				179
			TRVDNLEYNQAVNALDDGAMEGQNPLTLR	1	A0A0U1WYF4																				187
			TYDESGSYK	1	A0A0U1WYF4																				190
			TYDESGSYKVNGFELFSEGNAEDDDHVSVVVDAGK	1	A0A0U1WYF4																				191
			VDKPVSTR	1	A0A0U1WYF4																				193
			VDNLEYNQAVNALDDGAMEGQNPLTLR	1	A0A0U1WYF4																				194
			VLFNPDRPLQQAELNEMQSIDQYYLK	1	A0A0U1WYF4																				200
			VNGFELFSEGNAEDDDHVSVVVDAGK	1	A0A0U1WYF4																				201
			VTGQVLIEK	1	A0A0U1WYF4																				207
			VTGQVLIEKER	1	A0A0U1WYF4																				208
			VWTETSPGVTTK	1	A0A0U1WYF4																				213
			YGDIAILPGEPNIMR	1	A0A0U1WYF4																				221
			YYDNDDSVK	1	A0A0U1WYF4																				228
			YYDNDDSVKITGVGK	1	A0A0U1WYF4																				229
2	6	A0A0U1WFD8	Uncharacterized protein OS=Staphylococcus phage 812 OX=307898 GN=812_123 PE=4 SV=1 - [A0A0U1WFD8_9CAUD]	60	7.78	531	0.461394	41.4927	0.8738	1	48	48	245	True		48		245		0.8738		12508.9	48	Master
			Sequence	# Protein Groups	Protein Groups Accessions
			AIDMTEAPYNTVR	1	A0A0U1WFD8																				6
			ANNEFTR	1	A0A0U1WFD8																				13
			ATFESNR	1	A0A0U1WFD8																				18
			CAITPATGYR	1	A0A0U1WFD8																				22
			EYAIVIITENSDYTMWVGTR	1	A0A0U1WFD8																				40
			FGIYTSK	1	A0A0U1WFD8																				47
			FNETATIEFEPIK	1	A0A0U1WFD8																				49
			FNETATIEFEPIKDVSADR	1	A0A0U1WFD8																				50
			FSYEAFLPK	1	A0A0U1WFD8																				54
			FTIPAGIR	1	A0A0U1WFD8																				55
			GDKQSNVVIQIR	1	A0A0U1WFD8																				60
			GETYAYDR	1	A0A0U1WFD8																				61
			GETYAYDREHGR	1	A0A0U1WFD8																				62
			GKFTIPAGIR	1	A0A0U1WFD8																				69
			GLNPNDNNLYLLFDGVR	1	A0A0U1WFD8																				71
			GMGDQGYPNK	1	A0A0U1WFD8																				73
			GSEDGTIMTDAK	1	A0A0U1WFD8																				74
			HNESYYGETEHYLYSNLQLDAGQK	1	A0A0U1WFD8																				80
			IDKPNEVISGNPYLQGVLFSSSNASTWTPHQNSDLK	1	A0A0U1WFD8																				82
			IRDVSFEVK	1	A0A0U1WFD8																				87
			IVLMSTYLTPER	1	A0A0U1WFD8																				92
			KGSEDGTIMTDAK	1	A0A0U1WFD8																				97
			LDLSTENSFLRPR	1	A0A0U1WFD8																				101
			LILDDMASSTTFDQLK	1	A0A0U1WFD8																				107
			LILDDMASSTTFDQLKWEPIGNYQDLDVLGLAR	1	A0A0U1WFD8																				108
			LMVTTRDE	1	A0A0U1WFD8																				113
			NANSTSATTYTAQGR	1	A0A0U1WFD8																				125
			QSNVVIQIR	1	A0A0U1WFD8																				144
			RLMVTTRDE	1	A0A0U1WFD8																				145
			TGCTWEMK	1	A0A0U1WFD8																				167
			TGTLLESGGQR	1	A0A0U1WFD8																				169
			TISSLGLYFASK	1	A0A0U1WFD8																				174
			TISSLGLYFASKGDKQSNVVIQIR	1	A0A0U1WFD8																				175
			TIYAETVMNADDIK	1	A0A0U1WFD8																				176
			TIYAETVMNADDIKVSNNASAETR	1	A0A0U1WFD8																				177
			TLEEMIEFIR	1	A0A0U1WFD8																				180
			TRVTVNLVDPLAQSFQYDENR	1	A0A0U1WFD8																				188
			VKSSGTNTK	1	A0A0U1WFD8																				198
			VSNNASAETR	1	A0A0U1WFD8																				204
			VTVNLVDPLAQSFQYDENR	1	A0A0U1WFD8																				210
			VYFDDPMMAEGGK	1	A0A0U1WFD8																				214
			VYFDDPMMAEGGKEYAIVIITENSDYTMWVGTR	1	A0A0U1WFD8																				215
			WEPIGNYQDLDVLGLAR	1	A0A0U1WFD8																				216
			WKGETYAYDR	1	A0A0U1WFD8																				217
			WKGETYAYDREHGR	1	A0A0U1WFD8																				218
			YISPLMSSSDLTFTTFLTELTGSYVGR	1	A0A0U1WFD8																				222
			YSADDGK	1	A0A0U1WFD8																				226
			YSADDGKTWK	1	A0A0U1WFD8																				227
3	3	A0A0U1WF58	Tape measure protein OS=Staphylococcus phage 812 OX=307898 GN=812_112 PE=4 SV=1 - [A0A0U1WF58_9CAUD]	143.8	9.11	1352	0.0347633	3.12624	0.3114	1	30	30	47	True		30		47		0.3114		1616	30	Master
			Sequence	# Protein Groups	Protein Groups Accessions
			AFATGFER	1	A0A0U1WF58																				5
			AIELYMDSLESK	1	A0A0U1WF58																				7
			ALDDLQKENISK	1	A0A0U1WF58																				9
			ALGSIAEQSGEGR	1	A0A0U1WF58																				11
			AREELISNYEK	1	A0A0U1WF58																				16
			AWSGITGLFDNDAEASEEDSKDKK	1	A0A0U1WF58																				21
			DQMSNLTAMQSTFAESGSK	1	A0A0U1WF58																				28
			EMQDAFLGGIK	1	A0A0U1WF58																				39
			FQDSLLGKPISK	1	A0A0U1WF58																				52
			GAGVLGVATSALSLIPALASGDSK	1	A0A0U1WF58																				57
			GASLSETNRPMVTSLGQNSDNMDIDSVR	1	A0A0U1WF58																				59
			GIAPDPEVEK	1	A0A0U1WF58																				66
			GINIDGGTSDSGSDSGGSASDVGGEGAEK	1	A0A0U1WF58																				67
			GLGGFLVGGAGWK	1	A0A0U1WF58																				70
			GLQGEQGANAINSIDQGLK	1	A0A0U1WF58																				72
			IYSDLLDR	1	A0A0U1WF58																				95
			LGYNSTDMLK	1	A0A0U1WF58																				105
			LTYDQGAR	1	A0A0U1WF58																				118
			MATSYEASVGHK	1	A0A0U1WF58																				119
			MDEGISNPENLTDMADIATQMGGSEK	1	A0A0U1WF58																				120
			NASSGAFGIAQWLGAR	1	A0A0U1WF58																				126
			NGILSQSPK	1	A0A0U1WF58																				127
			NIDAPLDNFLK	1	A0A0U1WF58																				128
			NIDAPLDNFLKK	1	A0A0U1WF58																				129
			NKGGSSGGNPMAGGMPSGGGSPK	1	A0A0U1WF58																				130
			SDEDTMAGTK	1	A0A0U1WF58																				149
			TDDKAEDTYDMAQPLR	1	A0A0U1WF58																				166
			TLNQVTEEYNK	1	A0A0U1WF58																				184
			TLTKDQMSNLTAMQSTFAESGSK	1	A0A0U1WF58																				185
			VVDETQEKLEK	1	A0A0U1WF58																				211
4	4	A0A0U1WF26	Tail sheath OS=Staphylococcus phage 812 OX=307898 GN=812_103 PE=4 SV=1 - [A0A0U1WF26_9CAUD]	64.6	5.01	587	0.0698467	6.28125	0.4259	1	17	17	41	True		17		41		0.4259		1849.3	17	Master
			Sequence	# Protein Groups	Protein Groups Accessions
			AIVGGGFNESK	1	A0A0U1WF26																				8
			AVFGDLEK	1	A0A0U1WF26																				20
			DNEIQDFPAEDVQVIVEGNEAR	1	A0A0U1WF26																				27
			FAHEGGYYIVPLSSK	1	A0A0U1WF26																				42
			IEDAKPASAEIGGLK	1	A0A0U1WF26																				83
			ISMTVYPIR	1	A0A0U1WF26																				89
			IVDDVTTFNDK	1	A0A0U1WF26																				91
			IYGNVANNIQVGLEK	1	A0A0U1WF26																				94
			NTLSDSLR	1	A0A0U1WF26																				135
			QASLSNPR	1	A0A0U1WF26																				138
			SGELLDAIELAWGSNPNYTAGR	1	A0A0U1WF26																				151
			SYDLTGGAYDYTNAIITDINQLPDFEAK	1	A0A0U1WF26																				164
			TINTSASIIKDFIQSYLGR	1	A0A0U1WF26																				173
			VIFQDDRFNEVYDNIGNIFTIK	1	A0A0U1WF26																				197
			VSLVANSGTFVMDDGR	1	A0A0U1WF26																				202
			VSLVANSGTFVMDDGRK	1	A0A0U1WF26																				203
			YKGEEANATFSVEHDEETQK	1	A0A0U1WF26																				223
5	7	A0A0U1WF38	Tail fiber protein complex OS=Staphylococcus phage 812 OX=307898 GN=812_120 PE=4 SV=1 - [A0A0U1WF38_9CAUD]	116.3	5.05	1019	0.0255152	2.29456	0.3454	1	24	24	26	True		24		26		0.3454		887.07	24	Master
			Sequence	# Protein Groups	Protein Groups Accessions
			ALIENYLDISR	1	A0A0U1WF38																				12
			ASTPPVFFNTVK	1	A0A0U1WF38																				17
			ATLFNVGAYTDLDMLAYTLTNYTEPLTLGSSR	1	A0A0U1WF38																				19
			DTDNNPIESNELDVYNTVENR	1	A0A0U1WF38																				30
			DTDNSSSDIFK	1	A0A0U1WF38																				31
			DTEGGVFDGATGEIIK	1	A0A0U1WF38																				32
			EFTVSGWAK	1	A0A0U1WF38																				35
			EIYSTNYLSK	1	A0A0U1WF38																				38
			FGDWFGVYR	1	A0A0U1WF38																				46
			FNNILTNIQTLSINSDTILK	1	A0A0U1WF38																				51
			GIYTIKPYK	1	A0A0U1WF38																				68
			IASLSNGDIITK	1	A0A0U1WF38																				81
			IETYQEFDR	1	A0A0U1WF38																				84
			IKVIDSIYEELPNTSIIK	1	A0A0U1WF38																				86
			LEYSPAPEDKPNVIEK	1	A0A0U1WF38																				102
			LLIYTGR	1	A0A0U1WF38																				112
			LQVYDFSINR	1	A0A0U1WF38																				114
			SYSDNHGIYLYSNTK	1	A0A0U1WF38																				165
			TGFQPIGYLK	1	A0A0U1WF38																				168
			TLGNISTGETTETNNLIDLYGLQTVDYSNINPMSK	1	A0A0U1WF38																				181
			TNHSLINSLDVLTGSSSVGR	1	A0A0U1WF38																				186
			TSTSEYLDKFGDWFGVYR	1	A0A0U1WF38																				189
			VSVTQTFTAPTITDHR	1	A0A0U1WF38																				205
			YLDYGLYEPIEDGTR	1	A0A0U1WF38																				225
6	2	A1YTN4	Major capsid protein OS=Staphylococcus phage 812 OX=307898 GN=812_094 PE=1 SV=1 - [A1YTN4_9CAUD]	51.2	5.24	463	0.0475162	4.27309	0.4622	1	11	11	22	True		11		22		0.4622		813.21	11	Master
			Sequence	# Protein Groups	Protein Groups Accessions
			EIGVAPVSDPNIR	1	A1YTN4																				36
			EILDDQITMLTWTNEDLIFYR	1	A1YTN4																				37
			GFGTATDAYMPIGVHADFVNSILGR	1	A1YTN4																				63
			HLNEAAVR	1	A1YTN4																				79
			LHGSTVMENELILDESLQPLPNAPQPAK	1	A1YTN4																				106
			NMSIASGLVNNIADPSQILTEDAIAVVAK	1	A1YTN4																				134
			QMQLMQDNSGNVNTGYSVNGFYSSR	1	A1YTN4																				141
			RPAQSTVVK	1	A1YTN4																				147
			SFQTGYGITPDTQIDAGALR	1	A1YTN4																				150
			VTATVETK	1	A1YTN4																				206
			VVVNSDDAQSAPSEEVTATVSNVDDGVK	1	A1YTN4																				212
7	8	A0A0U1X189	Peptidase C51 domain-containing protein OS=Staphylococcus phage 812 OX=307898 GN=812_113 PE=4 SV=1 - [A0A0U1X189_9CAUD]	91.2	6.74	808	0.00371287	0.333895	0.0371	1	3	3	3	True		3		3		0.0371		104.9	3	Master
			Sequence	# Protein Groups	Protein Groups Accessions
			FEVENIYLSTK	1	A0A0U1X189																				45
			LLGFQTK	1	A0A0U1X189																				111
			VGSYGNDQTQFR	1	A0A0U1X189																				196
8	1	A1YTP6	Tail tube OS=Staphylococcus phage 812 OX=307898 GN=812_102 PE=4 SV=1 - [A1YTP6_9CAUD]	13.1	6.79	118	0.0169492	1.52422	0.1102	1	1	1	2	True		1		2		0.1102		85.15	1	Master
			Sequence	# Protein Groups	Protein Groups Accessions
			DIIDILVVDNLTK	1	A1YTP6																				26
9	9	A0A0U1WF67	CBM-cenC domain-containing protein OS=Staphylococcus phage 812 OX=307898 GN=812_122 PE=4 SV=1 - [A0A0U1WF67_9CAUD]	72.5	6.95	640	0.0015625	0.140514	0.0359	1	1	1	1	True		1		1		0.0359		27.09	1	Master
			Sequence	# Protein Groups	Protein Groups Accessions
			FRGENTVQIDDGSDTYPSVVSNR	1	A0A0U1WF67																				53

## Sheet: 03
Prot Group		Accession	Description	MW [kDa]	calc. pI	# AAs	SAF	NSAF (%)	Sum(Coverage)	Sum(# Proteins)	Sum(# Peptides)	Sum(# Unique Peptides)	Sum(# PSMs)	Is Master Protein	# Peptides A3	# Peptides A7	# PSM A3	# PSM A7	Coverage A3	Coverage A7	Score A3	Score A7	Group #Peptides	Is Prot OK?
1	7	A0A0U1WF38	Tail fiber protein complex OS=Staphylococcus phage 812 OX=307898 GN=812_120 PE=4 SV=1 - [A0A0U1WF38_9CAUD]	116.3	5.05	1019	0.377821	39.6768	0.8086	1	73	73	385	True		73		385		0.8086		17447.4	73	Master
2	6	A0A0U1WFD8	Uncharacterized protein OS=Staphylococcus phage 812 OX=307898 GN=812_123 PE=4 SV=1 - [A0A0U1WFD8_9CAUD]	60	7.78	531	0.184557	19.3812	0.7137	1	30	30	98	True		30		98		0.7137		4241.9	30	Master
3	4	A0A0U1WF26	Tail sheath OS=Staphylococcus phage 812 OX=307898 GN=812_103 PE=4 SV=1 - [A0A0U1WF26_9CAUD]	64.6	5.01	587	0.143101	15.0277	0.6968	1	30	30	84	True		30		84		0.6968		3358.93	30	Master
4	5	A0A0U1WYF4	DUF4815 domain-containing protein OS=Staphylococcus phage 812 OX=307898 GN=812_122 PE=4 SV=1 - [A0A0U1WYF4_9CAUD]	68.9	4.79	619	0.109855	11.5363	0.5703	1	26	26	68	True		26		68		0.5703		2760.93	26	Master
5	2	A1YTN4	Major capsid protein OS=Staphylococcus phage 812 OX=307898 GN=812_094 PE=1 SV=1 - [A1YTN4_9CAUD]	51.2	5.24	463	0.0669546	7.03122	0.4384	1	12	12	31	True		12		31		0.4384		1144.51	12	Master
6	3	A0A0U1WF58	Tape measure protein OS=Staphylococcus phage 812 OX=307898 GN=812_112 PE=4 SV=1 - [A0A0U1WF58_9CAUD]	143.8	9.11	1352	0.0110947	1.1651	0.0947	1	9	9	15	True		9		15		0.0947		504.78	9	Master
7	10	A0A0U1WFD7	GP-PDE domain-containing protein OS=Staphylococcus phage 812 OX=307898 GN=812_115 PE=4 SV=1 - [A0A0U1WFD7_9CAUD]	96	5	848	0.0176887	1.85757	0.2052	1	14	14	15	True		14		15		0.2052		462.85	14	Master
8	8	A0A0U1X189	Peptidase C51 domain-containing protein OS=Staphylococcus phage 812 OX=307898 GN=812_113 PE=4 SV=1 - [A0A0U1X189_9CAUD]	91.2	6.74	808	0.0148515	1.55962	0.1906	1	10	10	12	True		10		12		0.1906		429.65	10	Master
9	9	A0A0U1WF67	CBM-cenC domain-containing protein OS=Staphylococcus phage 812 OX=307898 GN=812_122 PE=4 SV=1 - [A0A0U1WF67_9CAUD]	72.5	6.95	640	0.009375	0.984513	0.1359	1	6	6	6	True		6		6		0.1359		171.93	6	Master
10	1	A1YTP6	Tail tube OS=Staphylococcus phage 812 OX=307898 GN=812_102 PE=4 SV=1 - [A1YTP6_9CAUD]	13.1	6.79	118	0.0169492	1.77991	0.2627	1	2	2	2	True		2		2		0.2627		121.28	2	Master

## Sheet: 03_peptides
Prot Group		Accession	Description	MW [kDa]	calc. pI	# AAs	SAF	NSAF (%)	Sum(Coverage)	Sum(# Proteins)	Sum(# Peptides)	Sum(# Unique Peptides)	Sum(# PSMs)	Is Master Protein	# Peptides A3	# Peptides A7	# PSM A3	# PSM A7	Coverage A3	Coverage A7	Score A3	Score A7	Group #Peptides	Is Prot OK?	Row ID
1	7	A0A0U1WF38	Tail fiber protein complex OS=Staphylococcus phage 812 OX=307898 GN=812_120 PE=4 SV=1 - [A0A0U1WF38_9CAUD]	116.3	5.05	1019	0.377821	39.6768	0.8086	1	73	73	385	True		73		385		0.8086		17447.4	73	Master
			Sequence	# Protein Groups	Protein Groups Accessions
			ALIENYLDISR	1	A0A0U1WF38																				14
			ASTPPVFFNTVK	1	A0A0U1WF38																				18
			ATLFNVGAYTDLDMLAYTLTNYTEPLTLGSSR	1	A0A0U1WF38																				21
			DDIDVSVYEPFTNIFYTNK	1	A0A0U1WF38																				25
			DNIEFISLYNSNPNFNETFIYPSEIINGVAEK	1	A0A0U1WF38																				29
			DNQDPNFALIDALNEEMNQVEK	1	A0A0U1WF38																				30
			DNQDPNFALIDALNEEMNQVEKDAIESK	1	A0A0U1WF38																				31
			DTDNNPIESNELDVYNTVENR	1	A0A0U1WF38																				32
			DTDNSSSDIFK	1	A0A0U1WF38																				33
			DTDNSSSDIFKTNHSLINSLDVLTGSSSVGR	1	A0A0U1WF38																				34
			DTEGGVFDGATGEIIK	1	A0A0U1WF38																				35
			DYLGRDDIDVSVYEPFTNIFYTNK	1	A0A0U1WF38																				37
			DYLNSELNMFTR	1	A0A0U1WF38																				38
			EELLTSESFNVDNR	1	A0A0U1WF38																				40
			EFIAKPSTEDKPR	1	A0A0U1WF38																				41
			EFTVSGWAK	1	A0A0U1WF38																				42
			EIYSTNYLSK	1	A0A0U1WF38																				45
			ELSIDYYLSAVIPPDESIEIK	1	A0A0U1WF38																				47
			ETYVEAFK	1	A0A0U1WF38																				50
			FGDWFGVYR	1	A0A0U1WF38																				54
			FNNILTNIQTLSINSDTILK	1	A0A0U1WF38																				59
			FTGYDDTFYGHINMNQSK	1	A0A0U1WF38																				60
			GIVVNGVK	1	A0A0U1WF38																				70
			GIYTIKPYK	1	A0A0U1WF38																				71
			GQEVPTDYYMYTSTK	1	A0A0U1WF38																				78
			GQEVPTDYYMYTSTKNNNTVELSMQTTSGVSYLYNNFNFR	1	A0A0U1WF38																				79
			GTNNAIIDAIK	1	A0A0U1WF38																				87
			GTNNAIIDAIKDYLGR	1	A0A0U1WF38																				88
			GTNNAIIDAIKDYLGRDDIDVSVYEPFTNIFYTNK	1	A0A0U1WF38																				89
			GVNTIAR	1	A0A0U1WF38																				90
			IASLSNGDIITK	1	A0A0U1WF38																				92
			IETYQEFDR	1	A0A0U1WF38																				96
			IETYQEFDRFTGYDDTFYGHINMNQSK	1	A0A0U1WF38																				97
			IKVIDSIYEELPNTSIIK	1	A0A0U1WF38																				101
			IVSDYIK	1	A0A0U1WF38																				109
			IYIRPYDSTISK	1	A0A0U1WF38																				112
			KDNQDPNFALIDALNEEMNQVEKDAIESK	1	A0A0U1WF38																				115
			KTDEKDDVYR	1	A0A0U1WF38																				117
			LEINAGK	1	A0A0U1WF38																				121
			LEINAGKR	1	A0A0U1WF38																				122
			LEYSPAPEDKPNVIEK	1	A0A0U1WF38																				124
			LIVEGEFK	1	A0A0U1WF38																				131
			LLIYTGR	1	A0A0U1WF38																				134
			LQVYDFSINR	1	A0A0U1WF38																				136
			LSDIELGSMR	1	A0A0U1WF38																				137
			LTEGSSK	1	A0A0U1WF38																				143
			LTEGSSKLEYSPAPEDKPNVIEK	1	A0A0U1WF38																				144
			LVGNYENTIPSTINIVAK	1	A0A0U1WF38																				146
			MVKDTEGGVFDGATGEIIK	1	A0A0U1WF38																				150
			NIGSNIGYIK	1	A0A0U1WF38																				156
			NIGSNIGYIKDYLNSELNMFTR	1	A0A0U1WF38																				157
			NLLQSYK	1	A0A0U1WF38																				160
			NNNTVELSMQTTSGVSYLYNNFNFR	1	A0A0U1WF38																				163
			NVTLYYSYYGDSWVELK	1	A0A0U1WF38																				167
			QYINYGYVTSYVYNPGMTSSVNQISASTEGR	1	A0A0U1WF38																				174
			SHLNGEDHLMGYYYR	1	A0A0U1WF38																				180
			SYSDNHGIYLYSNTK	1	A0A0U1WF38																				190
			TDEKDDVYR	1	A0A0U1WF38																				191
			TGFQPIGYLK	1	A0A0U1WF38																				193
			TLGNISTGETTETNNLIDLYGLQTVDYSNINPMSK	1	A0A0U1WF38																				204
			TNHSLINSLDVLTGSSSVGR	1	A0A0U1WF38																				208
			TSTSEYLDK	1	A0A0U1WF38																				211
			TSTSEYLDKFGDWFGVYR	1	A0A0U1WF38																				212
			VIDSIYEELPNTSIIK	1	A0A0U1WF38																				222
			VIDSIYEELPNTSIIKNGFVER	1	A0A0U1WF38																				223
			VNYLDLMFYYYER	1	A0A0U1WF38																				229
			VSVTQTFTAPTITDHR	1	A0A0U1WF38																				235
			VYTLSFDMEITGNDPTLK	1	A0A0U1WF38																				242
			WLDGLPK	1	A0A0U1WF38																				244
			WLTVSINNLSFYEK	1	A0A0U1WF38																				245
			YLDYGLYEPIEDGTR	1	A0A0U1WF38																				250
			YRPQVDLQSDEAR	1	A0A0U1WF38																				252
			YRPQVDLQSDEARR	1	A0A0U1WF38																				253
2	6	A0A0U1WFD8	Uncharacterized protein OS=Staphylococcus phage 812 OX=307898 GN=812_123 PE=4 SV=1 - [A0A0U1WFD8_9CAUD]	60	7.78	531	0.184557	19.3812	0.7137	1	30	30	98	True		30		98		0.7137		4241.9	30	Master
			Sequence	# Protein Groups	Protein Groups Accessions
			AIDMTEAPYNTVR	1	A0A0U1WFD8																				8
			ANNEFTR	1	A0A0U1WFD8																				15
			ATFESNR	1	A0A0U1WFD8																				20
			CAITPATGYR	1	A0A0U1WFD8																				24
			FGIYTSK	1	A0A0U1WFD8																				55
			FNETATIEFEPIKDVSADR	1	A0A0U1WFD8																				57
			FTIPAGIR	1	A0A0U1WFD8																				61
			GDKQSNVVIQIR	1	A0A0U1WFD8																				67
			GKFTIPAGIR	1	A0A0U1WFD8																				72
			GLNPNDNNLYLLFDGVR	1	A0A0U1WFD8																				74
			GMGDQGYPNK	1	A0A0U1WFD8																				77
			GSEDGTIMTDAK	1	A0A0U1WFD8																				81
			HNESYYGETEHYLYSNLQLDAGQK	1	A0A0U1WFD8																				91
			IDKPNEVISGNPYLQGVLFSSSNASTWTPHQNSDLK	1	A0A0U1WFD8																				93
			IVLMSTYLTPER	1	A0A0U1WFD8																				108
			KGSEDGTIMTDAK	1	A0A0U1WFD8																				116
			LDLSTENSFLRPR	1	A0A0U1WFD8																				120
			LILDDMASSTTFDQLK	1	A0A0U1WFD8																				127
			LILDDMASSTTFDQLKWEPIGNYQDLDVLGLAR	1	A0A0U1WFD8																				128
			LMVTTRDE	1	A0A0U1WFD8																				135
			NANSTSATTYTAQGR	1	A0A0U1WFD8																				151
			QSNVVIQIR	1	A0A0U1WFD8																				172
			TGTLLESGGQR	1	A0A0U1WFD8																				194
			TISSLGLYFASK	1	A0A0U1WFD8																				200
			TIYAETVMNADDIK	1	A0A0U1WFD8																				201
			TLEEMIEFIR	1	A0A0U1WFD8																				203
			VSNNASAETR	1	A0A0U1WFD8																				234
			VTVNLVDPLAQSFQYDENR	1	A0A0U1WFD8																				239
			WKGETYAYDR	1	A0A0U1WFD8																				243
			YISPLMSSSDLTFTTFLTELTGSYVGR	1	A0A0U1WFD8																				248
3	4	A0A0U1WF26	Tail sheath OS=Staphylococcus phage 812 OX=307898 GN=812_103 PE=4 SV=1 - [A0A0U1WF26_9CAUD]	64.6	5.01	587	0.143101	15.0277	0.6968	1	30	30	84	True		30		84		0.6968		3358.93	30	Master
			Sequence	# Protein Groups	Protein Groups Accessions
			AEMAVGEANDFLVSELK	1	A0A0U1WF26																				6
			AIVGGGFNESK	1	A0A0U1WF26																				11
			AVEPFPR	1	A0A0U1WF26																				22
			AVFGDLEK	1	A0A0U1WF26																				23
			DNEIQDFPAEDVQVIVEGNEAR	1	A0A0U1WF26																				28
			FAHEGGYYIVPLSSK	1	A0A0U1WF26																				51
			FNEVYDNIGNIFTIK	1	A0A0U1WF26																				58
			IEDAKPASAEIGGLK	1	A0A0U1WF26																				94
			ISMTVYPIR	1	A0A0U1WF26																				104
			ISVSLVYK	1	A0A0U1WF26																				105
			IVDDVTTFNDK	1	A0A0U1WF26																				106
			IVDDVTTFNDKSDPVKAEMAVGEANDFLVSELK	1	A0A0U1WF26																				107
			IYGNVANNIQVGLEK	1	A0A0U1WF26																				111
			LSPFGDK	1	A0A0U1WF26																				139
			LSPFGDKNLESSK	1	A0A0U1WF26																				140
			NHVPAYMVAVALGGLASGLEIGESITFKPLR	1	A0A0U1WF26																				155
			NTLSDSLR	1	A0A0U1WF26																				164
			QASLSNPR	1	A0A0U1WF26																				168
			QTAYNGIVSFEQLNAEGEVPSNVEVEAGEESATVTATSPIK	1	A0A0U1WF26																				173
			SDAGEPMR	1	A0A0U1WF26																				176
			SGELLDAIELAWGSNPNYTAGR	1	A0A0U1WF26																				179
			SYDLTGGAYDYTNAIITDINQLPDFEAK	1	A0A0U1WF26																				189
			TIEPFELTK	1	A0A0U1WF26																				197
			TINTSASIIKDFIQSYLGR	1	A0A0U1WF26																				199
			VFCLIGQAEGGEPNTVYELR	1	A0A0U1WF26																				219
			VIFQDDR	1	A0A0U1WF26																				224
			VIFQDDRFNEVYDNIGNIFTIK	1	A0A0U1WF26																				225
			VSLVANSGTFVMDDGR	1	A0A0U1WF26																				232
			VSLVANSGTFVMDDGRK	1	A0A0U1WF26																				233
			YKGEEANATFSVEHDEETQK	1	A0A0U1WF26																				249
4	5	A0A0U1WYF4	DUF4815 domain-containing protein OS=Staphylococcus phage 812 OX=307898 GN=812_122 PE=4 SV=1 - [A0A0U1WYF4_9CAUD]	68.9	4.79	619	0.109855	11.5363	0.5703	1	26	26	68	True		26		68		0.5703		2760.93	26	Master
			Sequence	# Protein Groups	Protein Groups Accessions
			ADITHPDFGIVFSFEDAEATLAYTEAVNQPK	1	A0A0U1WYF4																				2
			DYEVTTQGEGLSK	1	A0A0U1WYF4																				36
			FDPSKDR	1	A0A0U1WYF4																				52
			GAQGDGQDFLSNNTAFEIVK	1	A0A0U1WYF4																				66
			GSPYLDR	1	A0A0U1WYF4																				83
			IIPGDTTAHIWGR	1	A0A0U1WYF4																				100
			IVTPDEDASLLDQTSGVPSYFSK	1	A0A0U1WYF4																				110
			LISAPFTEER	1	A0A0U1WYF4																				130
			LSMEDLQK	1	A0A0U1WYF4																				138
			LTDGQTIDWSPQGQEPSGGTSYYVSYK	1	A0A0U1WYF4																				142
			LTPSEDNWIDTENVTITEQK	1	A0A0U1WYF4																				145
			MEAGKDYEVTTQGEGLSK	1	A0A0U1WYF4																				147
			MEAGKDYEVTTQGEGLSKK	1	A0A0U1WYF4																				148
			NLGDAIFK	1	A0A0U1WYF4																				159
			RVTGQVLIEK	1	A0A0U1WYF4																				175
			SNNSISLANSPVK	1	A0A0U1WYF4																				185
			SYDLGTAENESTIFNK	1	A0A0U1WYF4																				188
			TIYQGQASETLNVNPYNIPNK	1	A0A0U1WYF4																				202
			TRVDNLEYNQAVNALDDGAMEGQNPLTLR	1	A0A0U1WYF4																				210
			TYDESGSYK	1	A0A0U1WYF4																				213
			VDNLEYNQAVNALDDGAMEGQNPLTLR	1	A0A0U1WYF4																				216
			VNGFELFSEGNAEDDDHVSVVVDAGK	1	A0A0U1WYF4																				227
			VTGQVLIEK	1	A0A0U1WYF4																				237
			VWTETSPGVTTK	1	A0A0U1WYF4																				241
			YGDIAILPGEPNIMR	1	A0A0U1WYF4																				247
			YYDNDDSVK	1	A0A0U1WYF4																				254
5	2	A1YTN4	Major capsid protein OS=Staphylococcus phage 812 OX=307898 GN=812_094 PE=1 SV=1 - [A1YTN4_9CAUD]	51.2	5.24	463	0.0669546	7.03122	0.4384	1	12	12	31	True		12		31		0.4384		1144.51	12	Master
			Sequence	# Protein Groups	Protein Groups Accessions
			EIGVAPVSDPNIR	1	A1YTN4																				43
			EILDDQITMLTWTNEDLIFYR	1	A1YTN4																				44
			ETGMYFLIK	1	A1YTN4																				49
			GAFENEEDR	1	A1YTN4																				62
			GFGTATDAYMPIGVHADFVNSILGR	1	A1YTN4																				68
			LIDKNNVINAK	1	A1YTN4																				126
			NMSIASGLVNNIADPSQILTEDAIAVVAK	1	A1YTN4																				162
			SFQTGYGITPDTQIDAGALR	1	A1YTN4																				177
			SFQTGYGITPDTQIDAGALRR	1	A1YTN4																				178
			TIEWASFYGDASLTSEVEGEGLEFDGLAK	1	A1YTN4																				198
			VTATVETK	1	A1YTN4																				236
			VVVNSDDAQSAPSEEVTATVSNVDDGVK	1	A1YTN4																				240
6	3	A0A0U1WF58	Tape measure protein OS=Staphylococcus phage 812 OX=307898 GN=812_112 PE=4 SV=1 - [A0A0U1WF58_9CAUD]	143.8	9.11	1352	0.0110947	1.1651	0.0947	1	9	9	15	True		9		15		0.0947		504.78	9	Master
			Sequence	# Protein Groups	Protein Groups Accessions
			AIELYMDSLESK	1	A0A0U1WF58																				10
			ALGSIAEQSGEGR	1	A0A0U1WF58																				13
			GAGVLGVATSALSLIPALASGDSK	1	A0A0U1WF58																				64
			GLQGEQGANAINSIDQGLK	1	A0A0U1WF58																				75
			GTGSGLKDIYNDSIFGK	1	A0A0U1WF58																				86
			IGSDASIQNR	1	A0A0U1WF58																				99
			IYSDLLDR	1	A0A0U1WF58																				113
			NASSGAFGIAQWLGAR	1	A0A0U1WF58																				152
			NGILSQSPK	1	A0A0U1WF58																				153
7	10	A0A0U1WFD7	GP-PDE domain-containing protein OS=Staphylococcus phage 812 OX=307898 GN=812_115 PE=4 SV=1 - [A0A0U1WFD7_9CAUD]	96	5	848	0.0176887	1.85757	0.2052	1	14	14	15	True		14		15		0.2052		462.85	14	Master
			Sequence	# Protein Groups	Protein Groups Accessions
			ASVLNTETQK	1	A0A0U1WFD7																				19
			ELDDINYLLK	1	A0A0U1WFD7																				46
			GLIGIGSER	1	A0A0U1WFD7																				73
			GLVLATVSK	1	A0A0U1WFD7																				76
			IGDDGSLAVPYPK	1	A0A0U1WFD7																				98
			MINTNPLDGGKFDTESVYK	1	A0A0U1WFD7																				149
			NGTYSIGLPYTR	1	A0A0U1WFD7																				154
			NLNEIQKELDDINYLLK	1	A0A0U1WFD7																				161
			TEGIITQFQK	1	A0A0U1WFD7																				192
			VAGNVLWDSNATGQR	1	A0A0U1WFD7																				214
			VGDMTLSYIQTNFTSLNGEPIPSLDDVLNHFGTK	1	A0A0U1WFD7																				220
			VNNLTLGSR	1	A0A0U1WFD7																				228
			YDDGEGTSIR	1	A0A0U1WFD7																				246
			YQSVEVK	1	A0A0U1WFD7																				251
8	8	A0A0U1X189	Peptidase C51 domain-containing protein OS=Staphylococcus phage 812 OX=307898 GN=812_113 PE=4 SV=1 - [A0A0U1X189_9CAUD]	91.2	6.74	808	0.0148515	1.55962	0.1906	1	10	10	12	True		10		12		0.1906		429.65	10	Master
			Sequence	# Protein Groups	Protein Groups Accessions
			AIEGVSNVATDTGSDASDSPLVMFSR	1	A0A0U1X189																				9
			DYNGDEFGAK	1	A0A0U1X189																				39
			FEVENIYLSTK	1	A0A0U1X189																				53
			GQLGIPVPLWGDAADWIGGAK	1	A0A0U1X189																				80
			IEIVTDDNTFTLR	1	A0A0U1X189																				95
			LIQVGMVSQVSK	1	A0A0U1X189																				129
			LLGFQTK	1	A0A0U1X189																				133
			QGYYTTVGVTR	1	A0A0U1X189																				169
			VGSYGNDQTQFR	1	A0A0U1X189																				221
			VPTEDFIEEDVGKSDVETYSIFTATPAGMLK	1	A0A0U1X189																				231
9	9	A0A0U1WF67	CBM-cenC domain-containing protein OS=Staphylococcus phage 812 OX=307898 GN=812_122 PE=4 SV=1 - [A0A0U1WF67_9CAUD]	72.5	6.95	640	0.009375	0.984513	0.1359	1	6	6	6	True		6		6		0.1359		171.93	6	Master
			Sequence	# Protein Groups	Protein Groups Accessions
			AFNYTPLTETQK	1	A0A0U1WF67																				7
			GAPSGEATAGFVR	1	A0A0U1WF67																				65
			INDPALLKDNLVYFELAGYDTVDDTSKNPYTGGR	1	A0A0U1WF67																				102
			IYYSPYSSNK	1	A0A0U1WF67																				114
			NTSNLLYIR	1	A0A0U1WF67																				165
			VNYVSLLLR	1	A0A0U1WF67																				230
10	1	A1YTP6	Tail tube OS=Staphylococcus phage 812 OX=307898 GN=812_102 PE=4 SV=1 - [A1YTP6_9CAUD]	13.1	6.79	118	0.0169492	1.77991	0.2627	1	2	2	2	True		2		2		0.2627		121.28	2	Master
			Sequence	# Protein Groups	Protein Groups Accessions
			DIIDILVVDNLTK	1	A1YTP6																				27
			ENFADLGYASLGEEILKK	1	A1YTP6																				48

## Sheet: 04
Prot Group		Accession	Description	MW [kDa]	calc. pI	# AAs	SAF	NSAF (%)	Sum(Coverage)	Sum(# Proteins)	Sum(# Peptides)	Sum(# Unique Peptides)	Sum(# PSMs)	Is Master Protein	# Peptides A3	# Peptides A7	# PSM A3	# PSM A7	Coverage A3	Coverage A7	Score A3	Score A7	Group #Peptides	Is Prot OK?
1	10	A0A0U1WFD7	GP-PDE domain-containing protein OS=Staphylococcus phage 812 OX=307898 GN=812_115 PE=4 SV=1 - [A0A0U1WFD7_9CAUD]	96	5	848	0.262972	23.6505	0.8019	1	56	56	223	True		56		223		0.8019		8529.07	56	Master
2	8	A0A0U1X189	Peptidase C51 domain-containing protein OS=Staphylococcus phage 812 OX=307898 GN=812_113 PE=4 SV=1 - [A0A0U1X189_9CAUD]	91.2	6.74	808	0.272277	24.4874	0.823	1	56	56	220	True		56		220		0.823		8913.73	56	Master
3	5	A0A0U1WYF4	DUF4815 domain-containing protein OS=Staphylococcus phage 812 OX=307898 GN=812_122 PE=4 SV=1 - [A0A0U1WYF4_9CAUD]	68.9	4.79	619	0.179321	16.1274	0.7011	1	30	30	111	True		30		111		0.7011		4448.65	30	Master
4	4	A0A0U1WF26	Tail sheath OS=Staphylococcus phage 812 OX=307898 GN=812_103 PE=4 SV=1 - [A0A0U1WF26_9CAUD]	64.6	5.01	587	0.180579	16.2405	0.6678	1	34	34	106	True		34		106		0.6678		4509.87	34	Master
5	6	A0A0U1WFD8	Uncharacterized protein OS=Staphylococcus phage 812 OX=307898 GN=812_123 PE=4 SV=1 - [A0A0U1WFD8_9CAUD]	60	7.78	531	0.094162	8.46851	0.3898	1	15	15	50	True		15		50		0.3898		2293.83	15	Master
6	2	A1YTN4	Major capsid protein OS=Staphylococcus phage 812 OX=307898 GN=812_094 PE=1 SV=1 - [A1YTN4_9CAUD]	51.2	5.24	463	0.0799136	7.18707	0.5572	1	14	14	37	True		14		37		0.5572		1282.85	14	Master
7	7	A0A0U1WF38	Tail fiber protein complex OS=Staphylococcus phage 812 OX=307898 GN=812_120 PE=4 SV=1 - [A0A0U1WF38_9CAUD]	116.3	5.05	1019	0.0157017	1.41214	0.1737	1	12	12	16	True		12		16		0.1737		537.31	12	Master
8	9	A0A0U1WF67	CBM-cenC domain-containing protein OS=Staphylococcus phage 812 OX=307898 GN=812_122 PE=4 SV=1 - [A0A0U1WF67_9CAUD]	72.5	6.95	640	0.0078125	0.702621	0.0781	1	3	3	5	True		3		5		0.0781		130.82	3	Master
9	3	A0A0U1WF58	Tape measure protein OS=Staphylococcus phage 812 OX=307898 GN=812_112 PE=4 SV=1 - [A0A0U1WF58_9CAUD]	143.8	9.11	1352	0.00221893	0.199561	0.0274	1	2	2	3	True		2		3		0.0274		71.42	2	Master
10	1	A1YTP6	Tail tube OS=Staphylococcus phage 812 OX=307898 GN=812_102 PE=4 SV=1 - [A1YTP6_9CAUD]	13.1	6.79	118	0.0169492	1.52433	0.2627	1	2	2	2	True		2		2		0.2627		60.25	2	Master

## Sheet: 04_peptides
Prot Group		Accession	Description	MW [kDa]	calc. pI	# AAs	SAF	NSAF (%)	Sum(Coverage)	Sum(# Proteins)	Sum(# Peptides)	Sum(# Unique Peptides)	Sum(# PSMs)	Is Master Protein	# Peptides A3	# Peptides A7	# PSM A3	# PSM A7	Coverage A3	Coverage A7	Score A3	Score A7	Group #Peptides	Is Prot OK?	Row ID
1	10	A0A0U1WFD7	GP-PDE domain-containing protein OS=Staphylococcus phage 812 OX=307898 GN=812_115 PE=4 SV=1 - [A0A0U1WFD7_9CAUD]	96	5	848	0.262972	23.6505	0.8019	1	56	56	223	True		56		223		0.8019		8529.07	56	Master
			Sequence	# Protein Groups	Protein Groups Accessions
			ADPYTWFSIEAIELETETMEK	1	A0A0U1WFD7																				5
			ADPYTWFSIEAIELETETMEKDFMLIGHR	1	A0A0U1WFD7																				6
			APNMLFK	1	A0A0U1WFD7																				15
			ASVLNTETQK	1	A0A0U1WFD7																				19
			ASVLNTETQKR	1	A0A0U1WFD7																				20
			ATSDVNR	1	A0A0U1WFD7																				21
			DNLEELIESTK	1	A0A0U1WFD7																				31
			DVAISTAPQNGTSGVIPVK	1	A0A0U1WFD7																				33
			DVAISTAPQNGTSGVIPVKEGDYFEFEAFQDSEGDR	1	A0A0U1WFD7																				34
			EEMQSLIQMGVDGFFTNYLDEYK	1	A0A0U1WFD7																				38
			EGDYFEFEAFQDSEGDR	1	A0A0U1WFD7																				39
			ELDDINYLLK	1	A0A0U1WFD7																				43
			ELLTQLK	1	A0A0U1WFD7																				44
			ELVDLAHSK	1	A0A0U1WFD7																				46
			ESIEASKK	1	A0A0U1WFD7																				48
			FDTESVYK	1	A0A0U1WFD7																				53
			FEFTDEGIYIDDKPMLENLDESIAEAMK	1	A0A0U1WFD7																				54
			FQSSMGR	1	A0A0U1WFD7																				62
			FQVIIQSFAR	1	A0A0U1WFD7																				63
			FRDETFKDFYEDASTVINEVNQNFPTMK	1	A0A0U1WFD7																				64
			GADYIELDLQLTK	1	A0A0U1WFD7																				71
			GATGYTDEHTIK	1	A0A0U1WFD7																				76
			GEHIGAMIQLEENVTVPMRK	1	A0A0U1WFD7																				79
			GLIGIGSER	1	A0A0U1WFD7																				86
			GLVLATVSK	1	A0A0U1WFD7																				89
			GVGKDNLEELIESTK	1	A0A0U1WFD7																				94
			GVGKDNLEELIESTKESIEASK	1	A0A0U1WFD7																				95
			GYQMALDK	1	A0A0U1WFD7																				97
			HQGVFYDDGTPDNHITTLFISER	1	A0A0U1WFD7																				101
			IGDDGSLAVPYPK	1	A0A0U1WFD7																				109
			LTELENNNNNADK	1	A0A0U1WFD7																				146
			LTTQIAEVSGR	1	A0A0U1WFD7																				149
			MINTNPLDGGK	1	A0A0U1WFD7																				153
			MINTNPLDGGKFDTESVYK	1	A0A0U1WFD7																				154
			NGTYSIGLPYTR	1	A0A0U1WFD7																				160
			NLNEIQKELDDINYLLK	1	A0A0U1WFD7																				165
			RVDSDDLNVK	1	A0A0U1WFD7																				189
			SFFSMTSGEEEKPQATDFYTGTEYQDLFTSYYGNK	1	A0A0U1WFD7																				194
			TEGIITQFQK	1	A0A0U1WFD7																				213
			TEIPNIK	1	A0A0U1WFD7																				214
			TKVDNLEK	1	A0A0U1WFD7																				226
			TPEGSVFGTKPLITEGSVVLIGFLNDDINSPIILSVYGDNEQNK	1	A0A0U1WFD7																				233
			TTQEMSSDGSYR	1	A0A0U1WFD7																				238
			VAGNVLWDSNATGQR	1	A0A0U1WFD7																				241
			VDNLEKTEIPNIK	1	A0A0U1WFD7																				246
			VDSDDLNVK	1	A0A0U1WFD7																				249
			VGDMTLSYIQTNFTSLNGEPIPSLDDVLNHFGTK	1	A0A0U1WFD7																				252
			VHAWTVNTK	1	A0A0U1WFD7																				254
			VHAWTVNTKEEMQSLIQMGVDGFFTNYLDEYKK	1	A0A0U1WFD7																				255
			VIKQDDDLMLDEAQVWIEYGISEDNK	1	A0A0U1WFD7																				258
			VNNLTLGSR	1	A0A0U1WFD7																				261
			VTYNNAEFWDSNNPTR	1	A0A0U1WFD7																				273
			YDDGEGTSIR	1	A0A0U1WFD7																				277
			YMPIPWSK	1	A0A0U1WFD7																				286
			YQSVEVK	1	A0A0U1WFD7																				288
			YSSSLYEILPSLNYK	1	A0A0U1WFD7																				290
2	8	A0A0U1X189	Peptidase C51 domain-containing protein OS=Staphylococcus phage 812 OX=307898 GN=812_113 PE=4 SV=1 - [A0A0U1X189_9CAUD]	91.2	6.74	808	0.272277	24.4874	0.823	1	56	56	220	True		56		220		0.823		8913.73	56	Master
			Sequence	# Protein Groups	Protein Groups Accessions
			AIEGVSNVATDTGSDASDSPLVMFSR	1	A0A0U1X189																				9
			ALDMIKVPTEDFIEEDVGKSDVETYSIFTATPAGMLK	1	A0A0U1X189																				11
			DGGSDSGGAQDGGSLDSLKK	1	A0A0U1X189																				25
			DLSNYGR	1	A0A0U1X189																				29
			DYNGDEFGAK	1	A0A0U1X189																				37
			ELNGDVFSKPQFHPELTDR	1	A0A0U1X189																				45
			FAGLWNQSSDFMGGLMGEDTSK	1	A0A0U1X189																				51
			FEVENIYLSTK	1	A0A0U1X189																				55
			FGLGVIQEVQAVLPEVGWLIDGDGDNEVK	1	A0A0U1X189																				57
			FKTQDDFNNSK	1	A0A0U1X189																				58
			FTGSSAHEVMTGIIR	1	A0A0U1X189																				68
			GAGYGVGR	1	A0A0U1X189																				74
			GDTWEFYIESVEHK	1	A0A0U1X189																				77
			GDTWEFYIESVEHKFDYK	1	A0A0U1X189																				78
			GIDKYTSK	1	A0A0U1X189																				84
			GLKDAILEDGKGSPHR	1	A0A0U1X189																				87
			GQLGIPVPLWGDAADWIGGAK	1	A0A0U1X189																				90
			GVQGGSPQYGHVAFVEK	1	A0A0U1X189																				96
			HDPSFVQPGNR	1	A0A0U1X189																				98
			IEIVTDDNTFTLR	1	A0A0U1X189																				105
			IFISEHNYATPNGYGTR	1	A0A0U1X189																				106
			IFITPNDDPNDKEGK	1	A0A0U1X189																				107
			IFITPNDDPNDKEGKQER	1	A0A0U1X189																				108
			IMKDLSNYGR	1	A0A0U1X189																				111
			ITGNKVDDELTSDNRPK	1	A0A0U1X189																				114
			ITGQSFVKPFMK	1	A0A0U1X189																				115
			LIQVGMVSQVSK	1	A0A0U1X189																				134
			LLGFQTK	1	A0A0U1X189																				137
			LTEVSAFTNFDGSLK	1	A0A0U1X189																				147
			LVMANDIIR	1	A0A0U1X189																				151
			MLFNWYHGNPNFYAGDIIVLGDPK	1	A0A0U1X189																				155
			NAQFIYDKK	1	A0A0U1X189																				159
			NSMEDDSSVFQINMAGDTYWDK	1	A0A0U1X189																				167
			QGACVIWQR	1	A0A0U1X189																				174
			QGYYTTVGVTR	1	A0A0U1X189																				175
			QLMDMVTARPFNELFFK	1	A0A0U1X189																				177
			QRGDTWEFYIESVEHK	1	A0A0U1X189																				179
			QSSGDKDGGSDSGGAQDGGSLDSLK	1	A0A0U1X189																				182
			QSSGDKDGGSDSGGAQDGGSLDSLKK	1	A0A0U1X189																				183
			RGQLGIPVPLWGDAADWIGGAK	1	A0A0U1X189																				188
			SGSATEDSDSSGDDNGTER	1	A0A0U1X189																				198
			TDALKELTTK	1	A0A0U1X189																				212
			THATTLLDEYIK	1	A0A0U1X189																				216
			TIDMSSAIGK	1	A0A0U1X189																				219
			TPFNPTEWR	1	A0A0U1X189																				234
			TQDDFNNSK	1	A0A0U1X189																				236
			TYNTIDNYLDYDDLSSWDEFEK	1	A0A0U1X189																				240
			VDDELTSDNRPK	1	A0A0U1X189																				243
			VGSYGNDQTQFR	1	A0A0U1X189																				253
			VPTEDFIEEDVGKSDVETYSIFTATPAGMLK	1	A0A0U1X189																				263
			VRIEIVTDDNTFTLR	1	A0A0U1X189																				264
			VTEKEYEK	1	A0A0U1X189																				269
			YGYTKFEVENIYLSTK	1	A0A0U1X189																				280
			YKGEPPNDEAFDK	1	A0A0U1X189																				284
			YKGEPPNDEAFDKYLK	1	A0A0U1X189																				285
			YQCTWYAYNR	1	A0A0U1X189																				287
3	5	A0A0U1WYF4	DUF4815 domain-containing protein OS=Staphylococcus phage 812 OX=307898 GN=812_122 PE=4 SV=1 - [A0A0U1WYF4_9CAUD]	68.9	4.79	619	0.179321	16.1274	0.7011	1	30	30	111	True		30		111		0.7011		4448.65	30	Master
			Sequence	# Protein Groups	Protein Groups Accessions
			ADITHPDFGIVFSFEDAEATLAYTEAVNQPK	1	A0A0U1WYF4																				2
			DYEVTTQGEGLSK	1	A0A0U1WYF4																				36
			FDPSKDR	1	A0A0U1WYF4																				52
			GADRLEEK	1	A0A0U1WYF4																				70
			GAQGDGQDFLSNNTAFEIVK	1	A0A0U1WYF4																				75
			GFKVDKPVSTR	1	A0A0U1WYF4																				80
			IIPGDTTAHIWGR	1	A0A0U1WYF4																				110
			IVTPDEDASLLDQTSGVPSYFSK	1	A0A0U1WYF4																				120
			KDSVFINK	1	A0A0U1WYF4																				122
			LISAPFTEER	1	A0A0U1WYF4																				135
			LSMEDLQK	1	A0A0U1WYF4																				142
			LTDGQTIDWSPQGQEPSGGTSYYVSYK	1	A0A0U1WYF4																				145
			LTPSEDNWIDTENVTITEQK	1	A0A0U1WYF4																				148
			MEAGKDYEVTTQGEGLSK	1	A0A0U1WYF4																				152
			MSLTVNDPTSATIYTFMDGDLYIQSTNAEMDK	1	A0A0U1WYF4																				156
			RVTGQVLIEK	1	A0A0U1WYF4																				190
			SNNSISLANSPVK	1	A0A0U1WYF4																				206
			SVFSEGFISLDK	1	A0A0U1WYF4																				209
			SYDLGTAENESTIFNK	1	A0A0U1WYF4																				210
			TIYQGQASETLNVNPYNIPNK	1	A0A0U1WYF4																				225
			TRVDNLEYNQAVNALDDGAMEGQNPLTLR	1	A0A0U1WYF4																				237
			TYDESGSYK	1	A0A0U1WYF4																				239
			VDKPVSTR	1	A0A0U1WYF4																				244
			VDNLEYNQAVNALDDGAMEGQNPLTLR	1	A0A0U1WYF4																				247
			VLFNPDRPLQQAELNEMQSIDQYYLK	1	A0A0U1WYF4																				259
			VNGFELFSEGNAEDDDHVSVVVDAGK	1	A0A0U1WYF4																				260
			VTGQVLIEK	1	A0A0U1WYF4																				270
			VWTETSPGVTTK	1	A0A0U1WYF4																				275
			YGDIAILPGEPNIMR	1	A0A0U1WYF4																				279
			YYDNDDSVK	1	A0A0U1WYF4																				291
4	4	A0A0U1WF26	Tail sheath OS=Staphylococcus phage 812 OX=307898 GN=812_103 PE=4 SV=1 - [A0A0U1WF26_9CAUD]	64.6	5.01	587	0.180579	16.2405	0.6678	1	34	34	106	True		34		106		0.6678		4509.87	34	Master
			Sequence	# Protein Groups	Protein Groups Accessions
			AEMAVGEANDFLVSELK	1	A0A0U1WF26																				8
			AIVGGGFNESK	1	A0A0U1WF26																				10
			AVFGDLEK	1	A0A0U1WF26																				22
			DFIQSYLGR	1	A0A0U1WF26																				24
			DNEIQDFPAEDVQVIVEGNEAR	1	A0A0U1WF26																				30
			FNEVYDNIGNIFTIK	1	A0A0U1WF26																				61
			IEDAKPASAEIGGLK	1	A0A0U1WF26																				103
			ISMTVYPIR	1	A0A0U1WF26																				112
			ISVSLVYK	1	A0A0U1WF26																				113
			IVDDVTTFNDK	1	A0A0U1WF26																				116
			IVDDVTTFNDKSDPVK	1	A0A0U1WF26																				117
			IVDDVTTFNDKSDPVKAEMAVGEANDFLVSELK	1	A0A0U1WF26																				118
			IYGNVANNIQVGLEK	1	A0A0U1WF26																				121
			KISVSLVYK	1	A0A0U1WF26																				123
			LDKIENANIK	1	A0A0U1WF26																				128
			LKGGTNGEPPATWADKLDK	1	A0A0U1WF26																				136
			LSPFGDK	1	A0A0U1WF26																				143
			NTLSDSLR	1	A0A0U1WF26																				168
			QASLSNPR	1	A0A0U1WF26																				172
			QSVHAEVASFVK	1	A0A0U1WF26																				185
			QTAYNGIVSFEQLNAEGEVPSNVEVEAGEESATVTATSPIK	1	A0A0U1WF26																				186
			SDAGEPMR	1	A0A0U1WF26																				191
			SDPVKAEMAVGEANDFLVSELK	1	A0A0U1WF26																				193
			SGELLDAIELAWGSNPNYTAGR	1	A0A0U1WF26																				196
			SYDLTGGAYDYTNAIITDINQLPDFEAK	1	A0A0U1WF26																				211
			TIEPFELTK	1	A0A0U1WF26																				220
			TINTSASIIK	1	A0A0U1WF26																				222
			TINTSASIIKDFIQSYLGR	1	A0A0U1WF26																				223
			VFCLIGQAEGGEPNTVYELR	1	A0A0U1WF26																				251
			VIFQDDR	1	A0A0U1WF26																				256
			VIFQDDRFNEVYDNIGNIFTIK	1	A0A0U1WF26																				257
			VSLVANSGTFVMDDGR	1	A0A0U1WF26																				265
			VSLVANSGTFVMDDGRK	1	A0A0U1WF26																				266
			YKGEEANATFSVEHDEETQK	1	A0A0U1WF26																				283
5	6	A0A0U1WFD8	Uncharacterized protein OS=Staphylococcus phage 812 OX=307898 GN=812_123 PE=4 SV=1 - [A0A0U1WFD8_9CAUD]	60	7.78	531	0.094162	8.46851	0.3898	1	15	15	50	True		15		50		0.3898		2293.83	15	Master
			Sequence	# Protein Groups	Protein Groups Accessions
			CAITPATGYR	1	A0A0U1WFD8																				23
			FNETATIEFEPIKDVSADR	1	A0A0U1WFD8																				60
			FTIPAGIR	1	A0A0U1WFD8																				69
			GKFTIPAGIR	1	A0A0U1WFD8																				85
			GLNPNDNNLYLLFDGVR	1	A0A0U1WFD8																				88
			GSEDGTIMTDAK	1	A0A0U1WFD8																				91
			HNESYYGETEHYLYSNLQLDAGQK	1	A0A0U1WFD8																				100
			IVLMSTYLTPER	1	A0A0U1WFD8																				119
			NANSTSATTYTAQGR	1	A0A0U1WFD8																				158
			QSNVVIQIR	1	A0A0U1WFD8																				181
			TGTLLESGGQR	1	A0A0U1WFD8																				215
			TISSLGLYFASK	1	A0A0U1WFD8																				224
			TLEEMIEFIR	1	A0A0U1WFD8																				227
			VTVNLVDPLAQSFQYDENR	1	A0A0U1WFD8																				272
			YISPLMSSSDLTFTTFLTELTGSYVGR	1	A0A0U1WFD8																				282
6	2	A1YTN4	Major capsid protein OS=Staphylococcus phage 812 OX=307898 GN=812_094 PE=1 SV=1 - [A1YTN4_9CAUD]	51.2	5.24	463	0.0799136	7.18707	0.5572	1	14	14	37	True		14		37		0.5572		1282.85	14	Master
			Sequence	# Protein Groups	Protein Groups Accessions
			EIGVAPVSDPNIR	1	A1YTN4																				41
			EILDDQITMLTWTNEDLIFYR	1	A1YTN4																				42
			ETGMYFLIK	1	A1YTN4																				49
			GAFENEEDR	1	A1YTN4																				72
			HLNEAAVR	1	A1YTN4																				99
			LHGSTVMENELILDESLQPLPNAPQPAK	1	A1YTN4																				132
			LIDKNNVINAK	1	A1YTN4																				133
			LSINVNAMYQQQPQFVSIYR	1	A1YTN4																				141
			NMSIASGLVNNIADPSQILTEDAIAVVAK	1	A1YTN4																				166
			QMQLMQDNSGNVNTGYSVNGFYSSR	1	A1YTN4																				178
			SFQTGYGITPDTQIDAGALR	1	A1YTN4																				195
			TIEWASFYGDASLTSEVEGEGLEFDGLAK	1	A1YTN4																				221
			VTATVETK	1	A1YTN4																				268
			VVVNSDDAQSAPSEEVTATVSNVDDGVK	1	A1YTN4																				274
7	7	A0A0U1WF38	Tail fiber protein complex OS=Staphylococcus phage 812 OX=307898 GN=812_120 PE=4 SV=1 - [A0A0U1WF38_9CAUD]	116.3	5.05	1019	0.0157017	1.41214	0.1737	1	12	12	16	True		12		16		0.1737		537.31	12	Master
			Sequence	# Protein Groups	Protein Groups Accessions
			ALIENYLDISR	1	A0A0U1WF38																				14
			ASTPPVFFNTVK	1	A0A0U1WF38																				18
			DTEGGVFDGATGEIIK	1	A0A0U1WF38																				32
			ETYVEAFK	1	A0A0U1WF38																				50
			FGDWFGVYR	1	A0A0U1WF38																				56
			IASLSNGDIITK	1	A0A0U1WF38																				102
			LQVYDFSINR	1	A0A0U1WF38																				140
			LVGNYENTIPSTINIVAK	1	A0A0U1WF38																				150
			NIGSNIGYIK	1	A0A0U1WF38																				161
			TLGNISTGETTETNNLIDLYGLQTVDYSNINPMSK	1	A0A0U1WF38																				228
			TNHSLINSLDVLTGSSSVGR	1	A0A0U1WF38																				232
			VSVTQTFTAPTITDHR	1	A0A0U1WF38																				267
8	9	A0A0U1WF67	CBM-cenC domain-containing protein OS=Staphylococcus phage 812 OX=307898 GN=812_122 PE=4 SV=1 - [A0A0U1WF67_9CAUD]	72.5	6.95	640	0.0078125	0.702621	0.0781	1	3	3	5	True		3		5		0.0781		130.82	3	Master
			Sequence	# Protein Groups	Protein Groups Accessions
			FRGENTVQIDDGSDTYPSVVSNR	1	A0A0U1WF67																				65
			VNYVSLLLR	1	A0A0U1WF67																				262
			YSFTFTIPENTIGASGVK	1	A0A0U1WF67																				289
9	3	A0A0U1WF58	Tape measure protein OS=Staphylococcus phage 812 OX=307898 GN=812_112 PE=4 SV=1 - [A0A0U1WF58_9CAUD]	143.8	9.11	1352	0.00221893	0.199561	0.0274	1	2	2	3	True		2		3		0.0274		71.42	2	Master
			Sequence	# Protein Groups	Protein Groups Accessions
			ALGSIAEQSGEGR	1	A0A0U1WF58																				13
			GAGVLGVATSALSLIPALASGDSK	1	A0A0U1WF58																				73
10	1	A1YTP6	Tail tube OS=Staphylococcus phage 812 OX=307898 GN=812_102 PE=4 SV=1 - [A1YTP6_9CAUD]	13.1	6.79	118	0.0169492	1.52433	0.2627	1	2	2	2	True		2		2		0.2627		60.25	2	Master
			Sequence	# Protein Groups	Protein Groups Accessions
			DIIDILVVDNLTK	1	A1YTP6																				28
			ENFADLGYASLGEEILKK	1	A1YTP6																				47

## Sheet: 05
Prot Group		Accession	Description	MW [kDa]	calc. pI	# AAs	SAF	NSAF (%)	Sum(Coverage)	Sum(# Proteins)	Sum(# Peptides)	Sum(# Unique Peptides)	Sum(# PSMs)	Is Master Protein	# Peptides A3	# Peptides A7	# PSM A3	# PSM A7	Coverage A3	Coverage A7	Score A3	Score A7	Group #Peptides	Is Prot OK?
1	5	A0A0U1WYF4	DUF4815 domain-containing protein OS=Staphylococcus phage 812 OX=307898 GN=812_122 PE=4 SV=1 - [A0A0U1WYF4_9CAUD]	68.9	4.79	619	0.389338	38.677	0.8821	1	47	47	241	True		47		241		0.8821		10396.2	47	Master
2	4	A0A0U1WF26	Tail sheath OS=Staphylococcus phage 812 OX=307898 GN=812_103 PE=4 SV=1 - [A0A0U1WF26_9CAUD]	64.6	5.01	587	0.199319	19.8004	0.816	1	38	38	117	True		38		117		0.816		4980.38	38	Master
3	6	A0A0U1WFD8	Uncharacterized protein OS=Staphylococcus phage 812 OX=307898 GN=812_123 PE=4 SV=1 - [A0A0U1WFD8_9CAUD]	60	7.78	531	0.160075	15.902	0.4501	1	20	20	85	True		20		85		0.4501		3952.2	20	Master
4	2	A1YTN4	Major capsid protein OS=Staphylococcus phage 812 OX=307898 GN=812_094 PE=1 SV=1 - [A1YTN4_9CAUD]	51.2	5.24	463	0.105832	10.5134	0.6739	1	19	19	49	True		19		49		0.6739		1768.09	19	Master
5	8	A0A0U1X189	Peptidase C51 domain-containing protein OS=Staphylococcus phage 812 OX=307898 GN=812_113 PE=4 SV=1 - [A0A0U1X189_9CAUD]	91.2	6.74	808	0.0594059	5.90142	0.4752	1	27	27	48	True		27		48		0.4752		1529.28	27	Master
6	7	A0A0U1WF38	Tail fiber protein complex OS=Staphylococcus phage 812 OX=307898 GN=812_120 PE=4 SV=1 - [A0A0U1WF38_9CAUD]	116.3	5.05	1019	0.0235525	2.33972	0.2561	1	17	17	24	True		17		24		0.2561		791.73	17	Master
7	9	A0A0U1WF67	CBM-cenC domain-containing protein OS=Staphylococcus phage 812 OX=307898 GN=812_122 PE=4 SV=1 - [A0A0U1WF67_9CAUD]	72.5	6.95	640	0.028125	2.79395	0.3281	1	14	14	18	True		14		18		0.3281		467.96	14	Master
8	10	A0A0U1WFD7	GP-PDE domain-containing protein OS=Staphylococcus phage 812 OX=307898 GN=812_115 PE=4 SV=1 - [A0A0U1WFD7_9CAUD]	96	5	848	0.0200472	1.9915	0.2535	1	16	16	17	True		16		17		0.2535		568.27	16	Master
9	3	A0A0U1WF58	Tape measure protein OS=Staphylococcus phage 812 OX=307898 GN=812_112 PE=4 SV=1 - [A0A0U1WF58_9CAUD]	143.8	9.11	1352	0.00221893	0.22043	0.0274	1	2	2	3	True		2		3		0.0274		82.67	2	Master
10	1	A1YTP6	Tail tube OS=Staphylococcus phage 812 OX=307898 GN=812_102 PE=4 SV=1 - [A1YTP6_9CAUD]	13.1	6.79	118	0.0169492	1.68374	0.2627	1	2	2	2	True		2		2		0.2627		80.29	2	Master
11	11	A0A0U1WIV9	Portal protein OS=Staphylococcus phage 812 OX=307898 GN=812_091 PE=4 SV=1 - [A0A0U1WIV9_9CAUD]	64	6.42	563	0.0017762	0.176449	0.0284	1	1	1	1	True		1		1		0.0284		41.6	1	Master

## Sheet: 05_peptides
Prot Group		Accession	Description	MW [kDa]	calc. pI	# AAs	SAF	NSAF (%)	Sum(Coverage)	Sum(# Proteins)	Sum(# Peptides)	Sum(# Unique Peptides)	Sum(# PSMs)	Is Master Protein	# Peptides A3	# Peptides A7	# PSM A3	# PSM A7	Coverage A3	Coverage A7	Score A3	Score A7	Group #Peptides	Is Prot OK?	Row ID
1	5	A0A0U1WYF4	DUF4815 domain-containing protein OS=Staphylococcus phage 812 OX=307898 GN=812_122 PE=4 SV=1 - [A0A0U1WYF4_9CAUD]	68.9	4.79	619	0.389338	38.677	0.8821	1	47	47	241	True		47		241		0.8821		10396.2	47	Master
			Sequence	# Protein Groups	Protein Groups Accessions
			ADITHPDFGIVFSFEDAEATLAYTEAVNQPK	1	A0A0U1WYF4																				2
			DGDKQSGLGFTLSEDNVLTVNPGYVYINGK	1	A0A0U1WYF4																				21
			DYEVTTQGEGLSK	1	A0A0U1WYF4																				29
			DYEVTTQGEGLSKK	1	A0A0U1WYF4																				30
			EYKQGEDFR	1	A0A0U1WYF4																				42
			FDPSKDR	1	A0A0U1WYF4																				46
			GADRLEEK	1	A0A0U1WYF4																				59
			GAQGDGQDFLSNNTAFEIVK	1	A0A0U1WYF4																				66
			GFKVDKPVSTR	1	A0A0U1WYF4																				70
			GSPYLDR	1	A0A0U1WYF4																				85
			GSPYLDRFDPSKDR	1	A0A0U1WYF4																				86
			IIPGDTTAHIWGR	1	A0A0U1WYF4																				100
			ITGVGKETIGIK	1	A0A0U1WYF4																				107
			IVTPDEDASLLDQTSGVPSYFSK	1	A0A0U1WYF4																				111
			KDSVFINK	1	A0A0U1WYF4																				113
			LISAPFTEER	1	A0A0U1WYF4																				130
			LSMEDLQK	1	A0A0U1WYF4																				138
			LTDGQTIDWSPQGQEPSGGTSYYVSYK	1	A0A0U1WYF4																				142
			LTPSEDNWIDTENVTITEQK	1	A0A0U1WYF4																				144
			LVTPPLNTDPENLQLGTVTVLPDSDEAVCISFAITR	1	A0A0U1WYF4																				145
			MEAGKDYEVTTQGEGLSK	1	A0A0U1WYF4																				146
			MEAGKDYEVTTQGEGLSKK	1	A0A0U1WYF4																				147
			MSLTVNDPTSATIYTFMDGDLYIQSTNAEMDK	1	A0A0U1WYF4																				148
			MSLTVNDPTSATIYTFMDGDLYIQSTNAEMDKINK	1	A0A0U1WYF4																				149
			NLGDAIFK	1	A0A0U1WYF4																				157
			NLGDAIFKDGDK	1	A0A0U1WYF4																				158
			NLGDAIFKDGDKQSGLGFTLSEDNVLTVNPGYVYINGK	1	A0A0U1WYF4																				159
			QSGLGFTLSEDNVLTVNPGYVYINGK	1	A0A0U1WYF4																				173
			RMEAGKDYEVTTQGEGLSK	1	A0A0U1WYF4																				182
			RVTGQVLIEK	1	A0A0U1WYF4																				185
			SNNSISLANSPVK	1	A0A0U1WYF4																				202
			SNNSISLANSPVKEIR	1	A0A0U1WYF4																				203
			SVFSEGFISLDK	1	A0A0U1WYF4																				207
			SYDLGTAENESTIFNK	1	A0A0U1WYF4																				208
			TIYQGQASETLNVNPYNIPNK	1	A0A0U1WYF4																				223
			TRVDNLEYNQAVNALDDGAMEGQNPLTLR	1	A0A0U1WYF4																				232
			TYDESGSYK	1	A0A0U1WYF4																				236
			VDKPVSTR	1	A0A0U1WYF4																				239
			VDNLEYNQAVNALDDGAMEGQNPLTLR	1	A0A0U1WYF4																				241
			VLFNPDRPLQQAELNEMQSIDQYYLK	1	A0A0U1WYF4																				249
			VNGFELFSEGNAEDDDHVSVVVDAGK	1	A0A0U1WYF4																				252
			VTGQVLIEK	1	A0A0U1WYF4																				260
			VTGQVLIEKER	1	A0A0U1WYF4																				261
			VWTETSPGVTTK	1	A0A0U1WYF4																				266
			YGDIAILPGEPNIMR	1	A0A0U1WYF4																				272
			YYDNDDSVK	1	A0A0U1WYF4																				278
			YYDNDDSVKITGVGK	1	A0A0U1WYF4																				279
2	4	A0A0U1WF26	Tail sheath OS=Staphylococcus phage 812 OX=307898 GN=812_103 PE=4 SV=1 - [A0A0U1WF26_9CAUD]	64.6	5.01	587	0.199319	19.8004	0.816	1	38	38	117	True		38		117		0.816		4980.38	38	Master
			Sequence	# Protein Groups	Protein Groups Accessions
			AEMAVGEANDFLVSELK	1	A0A0U1WF26																				5
			AIVGGGFNESK	1	A0A0U1WF26																				8
			AVEPFPR	1	A0A0U1WF26																				15
			AVFGDLEK	1	A0A0U1WF26																				16
			DFIQSYLGR	1	A0A0U1WF26																				20
			DNEIQDFPAEDVQVIVEGNEAR	1	A0A0U1WF26																				24
			FAHEGGYYIVPLSSK	1	A0A0U1WF26																				44
			FNEVYDNIGNIFTIK	1	A0A0U1WF26																				53
			IEDAKPASAEIGGLK	1	A0A0U1WF26																				95
			ISMTVYPIR	1	A0A0U1WF26																				103
			ISVSLVYK	1	A0A0U1WF26																				104
			IVDDVTTFNDK	1	A0A0U1WF26																				108
			IVDDVTTFNDKSDPVKAEMAVGEANDFLVSELK	1	A0A0U1WF26																				109
			IYGNVANNIQVGLEK	1	A0A0U1WF26																				112
			LDKIENANIK	1	A0A0U1WF26																				121
			LDKIENANIKDK	1	A0A0U1WF26																				122
			LKGGTNGEPPATWADKLDK	1	A0A0U1WF26																				131
			LSPFGDK	1	A0A0U1WF26																				139
			LSPFGDKNLESSK	1	A0A0U1WF26																				140
			NHVPAYMVAVALGGLASGLEIGESITFKPLR	1	A0A0U1WF26																				154
			NTLSDSLR	1	A0A0U1WF26																				163
			QASLSNPR	1	A0A0U1WF26																				167
			QSVHAEVASFVK	1	A0A0U1WF26																				177
			QTAYNGIVSFEQLNAEGEVPSNVEVEAGEESATVTATSPIK	1	A0A0U1WF26																				178
			RPITRPHASIEVDTSGXGGSAGSSEK	1	A0A0U1WF26																				184
			SDAGEPMR	1	A0A0U1WF26																				186
			SDPVKAEMAVGEANDFLVSELK	1	A0A0U1WF26																				188
			SGELLDAIELAWGSNPNYTAGR	1	A0A0U1WF26																				192
			SYDLTGGAYDYTNAIITDINQLPDFEAK	1	A0A0U1WF26																				209
			TIEPFELTK	1	A0A0U1WF26																				216
			TINTSASIIK	1	A0A0U1WF26																				218
			TINTSASIIKDFIQSYLGR	1	A0A0U1WF26																				219
			TINTSASIIKDFIQSYLGRK	1	A0A0U1WF26																				220
			VFCLIGQAEGGEPNTVYELR	1	A0A0U1WF26																				244
			VIFQDDRFNEVYDNIGNIFTIK	1	A0A0U1WF26																				247
			VSLVANSGTFVMDDGR	1	A0A0U1WF26																				256
			VSLVANSGTFVMDDGRK	1	A0A0U1WF26																				257
			YKGEEANATFSVEHDEETQK	1	A0A0U1WF26																				275
3	6	A0A0U1WFD8	Uncharacterized protein OS=Staphylococcus phage 812 OX=307898 GN=812_123 PE=4 SV=1 - [A0A0U1WFD8_9CAUD]	60	7.78	531	0.160075	15.902	0.4501	1	20	20	85	True		20		85		0.4501		3952.2	20	Master
			Sequence	# Protein Groups	Protein Groups Accessions
			CAITPATGYR	1	A0A0U1WFD8																				17
			EVTLKNANSTSATTYTAQGR	1	A0A0U1WFD8																				41
			FNETATIEFEPIKDVSADR	1	A0A0U1WFD8																				52
			FTIPAGIR	1	A0A0U1WFD8																				58
			GETYAYDR	1	A0A0U1WFD8																				67
			GETYAYDREHGR	1	A0A0U1WFD8																				68
			GKFTIPAGIR	1	A0A0U1WFD8																				76
			GLNPNDNNLYLLFDGVR	1	A0A0U1WFD8																				78
			GSEDGTIMTDAK	1	A0A0U1WFD8																				83
			HNESYYGETEHYLYSNLQLDAGQK	1	A0A0U1WFD8																				92
			IRDVSFEVK	1	A0A0U1WFD8																				102
			IVLMSTYLTPER	1	A0A0U1WFD8																				110
			KGSEDGTIMTDAK	1	A0A0U1WFD8																				114
			NANSTSATTYTAQGR	1	A0A0U1WFD8																				151
			TGTLLESGGQR	1	A0A0U1WFD8																				211
			TISSLGLYFASK	1	A0A0U1WFD8																				221
			TIYAETVMNADDIK	1	A0A0U1WFD8																				222
			TLEEMIEFIR	1	A0A0U1WFD8																				224
			VTVNLVDPLAQSFQYDENR	1	A0A0U1WFD8																				263
			YISPLMSSSDLTFTTFLTELTGSYVGR	1	A0A0U1WFD8																				274
4	2	A1YTN4	Major capsid protein OS=Staphylococcus phage 812 OX=307898 GN=812_094 PE=1 SV=1 - [A1YTN4_9CAUD]	51.2	5.24	463	0.105832	10.5134	0.6739	1	19	19	49	True		19		49		0.6739		1768.09	19	Master
			Sequence	# Protein Groups	Protein Groups Accessions
			DAQEDGTIVFVDK	1	A1YTN4																				19
			EIGVAPVSDPNIR	1	A1YTN4																				32
			EILDDQITMLTWTNEDLIFYR	1	A1YTN4																				33
			ETGMYFLIK	1	A1YTN4																				39
			GAFENEEDR	1	A1YTN4																				61
			GAFENEEDRAGLSYK	1	A1YTN4																				62
			GFGTATDAYMPIGVHADFVNSILGR	1	A1YTN4																				69
			HLNEAAVR	1	A1YTN4																				91
			LHGSTVMENELILDESLQPLPNAPQPAK	1	A1YTN4																				127
			LIDKNNVINAK	1	A1YTN4																				128
			LSINVNAMYQQQPQFVSIYR	1	A1YTN4																				137
			NMSIASGLVNNIADPSQILTEDAIAVVAK	1	A1YTN4																				161
			QMQLMQDNSGNVNTGYSVNGFYSSR	1	A1YTN4																				172
			RPAQSTVVK	1	A1YTN4																				183
			SFQTGYGITPDTQIDAGALR	1	A1YTN4																				190
			SFQTGYGITPDTQIDAGALRR	1	A1YTN4																				191
			TIEWASFYGDASLTSEVEGEGLEFDGLAK	1	A1YTN4																				217
			VTATVETK	1	A1YTN4																				259
			VVVNSDDAQSAPSEEVTATVSNVDDGVK	1	A1YTN4																				265
5	8	A0A0U1X189	Peptidase C51 domain-containing protein OS=Staphylococcus phage 812 OX=307898 GN=812_113 PE=4 SV=1 - [A0A0U1X189_9CAUD]	91.2	6.74	808	0.0594059	5.90142	0.4752	1	27	27	48	True		27		48		0.4752		1529.28	27	Master
			Sequence	# Protein Groups	Protein Groups Accessions
			AIEGVSNVATDTGSDASDSPLVMFSR	1	A0A0U1X189																				7
			DYNGDEFGAK	1	A0A0U1X189																				31
			ELNGDVFSKPQFHPELTDR	1	A0A0U1X189																				36
			FAGLWNQSSDFMGGLMGEDTSK	1	A0A0U1X189																				43
			FEVENIYLSTK	1	A0A0U1X189																				47
			FGLGVIQEVQAVLPEVGWLIDGDGDNEVK	1	A0A0U1X189																				49
			FTGSSAHEVMTGIIR	1	A0A0U1X189																				57
			GAGYGVGR	1	A0A0U1X189																				64
			GQLGIPVPLWGDAADWIGGAK	1	A0A0U1X189																				82
			IEIVTDDNTFTLR	1	A0A0U1X189																				97
			ITGNKVDDELTSDNRPK	1	A0A0U1X189																				105
			ITGQSFVKPFMK	1	A0A0U1X189																				106
			LIQVGMVSQVSK	1	A0A0U1X189																				129
			LLGFQTK	1	A0A0U1X189																				133
			LTEVSAFTNFDGSLK	1	A0A0U1X189																				143
			NAQFIYDKK	1	A0A0U1X189																				152
			QGYYTTVGVTR	1	A0A0U1X189																				169
			QSSGDKDGGSDSGGAQDGGSLDSLKK	1	A0A0U1X189																				175
			RGQLGIPVPLWGDAADWIGGAK	1	A0A0U1X189																				181
			SGSATEDSDSSGDDNGTER	1	A0A0U1X189																				194
			THATTLLDEYIK	1	A0A0U1X189																				212
			TIDMSSAIGK	1	A0A0U1X189																				215
			TPFNPTEWR	1	A0A0U1X189																				230
			VGSYGNDQTQFR	1	A0A0U1X189																				246
			VPTEDFIEEDVGKSDVETYSIFTATPAGMLK	1	A0A0U1X189																				254
			VRIEIVTDDNTFTLR	1	A0A0U1X189																				255
			YGYTKFEVENIYLSTK	1	A0A0U1X189																				273
6	7	A0A0U1WF38	Tail fiber protein complex OS=Staphylococcus phage 812 OX=307898 GN=812_120 PE=4 SV=1 - [A0A0U1WF38_9CAUD]	116.3	5.05	1019	0.0235525	2.33972	0.2561	1	17	17	24	True		17		24		0.2561		791.73	17	Master
			Sequence	# Protein Groups	Protein Groups Accessions
			ALIENYLDISR	1	A0A0U1WF38																				11
			ASTPPVFFNTVK	1	A0A0U1WF38																				14
			DTDNNPIESNELDVYNTVENR	1	A0A0U1WF38																				25
			DTDNSSSDIFK	1	A0A0U1WF38																				26
			DTEGGVFDGATGEIIK	1	A0A0U1WF38																				27
			FGDWFGVYR	1	A0A0U1WF38																				48
			FNNILTNIQTLSINSDTILK	1	A0A0U1WF38																				54
			GQEVPTDYYMYTSTK	1	A0A0U1WF38																				81
			IASLSNGDIITK	1	A0A0U1WF38																				94
			IETYQEFDR	1	A0A0U1WF38																				98
			LEYSPAPEDKPNVIEK	1	A0A0U1WF38																				124
			LLIYTGR	1	A0A0U1WF38																				134
			LQVYDFSINR	1	A0A0U1WF38																				136
			NNNTVELSMQTTSGVSYLYNNFNFR	1	A0A0U1WF38																				162
			QYINYGYVTSYVYNPGMTSSVNQISASTEGR	1	A0A0U1WF38																				180
			TNHSLINSLDVLTGSSSVGR	1	A0A0U1WF38																				229
			VSVTQTFTAPTITDHR	1	A0A0U1WF38																				258
7	9	A0A0U1WF67	CBM-cenC domain-containing protein OS=Staphylococcus phage 812 OX=307898 GN=812_122 PE=4 SV=1 - [A0A0U1WF67_9CAUD]	72.5	6.95	640	0.028125	2.79395	0.3281	1	14	14	18	True		14		18		0.3281		467.96	14	Master
			Sequence	# Protein Groups	Protein Groups Accessions
			AFNYTPLTETQK	1	A0A0U1WF67																				6
			EITASEITTEWK	1	A0A0U1WF67																				34
			FRGENTVQIDDGSDTYPSVVSNR	1	A0A0U1WF67																				56
			GAPSGEATAGFVR	1	A0A0U1WF67																				65
			GHSPVDIEYNDYFK	1	A0A0U1WF67																				75
			GNGAVVYYALPK	1	A0A0U1WF67																				80
			INDPALLKDNLVYFELAGYDTVDDTSKNPYTGGR	1	A0A0U1WF67																				101
			LDEGSLYNEGNTLNVK	1	A0A0U1WF67																				120
			NGVSSLVEFNPVNSTSTFK	1	A0A0U1WF67																				153
			NTSNLLYIR	1	A0A0U1WF67																				164
			TSVQPGMVK	1	A0A0U1WF67																				234
			VNDIGNFLK	1	A0A0U1WF67																				251
			VYNIMGINRG	1	A0A0U1WF67																				267
			YSFTFTIPENTIGASGVK	1	A0A0U1WF67																				277
8	10	A0A0U1WFD7	GP-PDE domain-containing protein OS=Staphylococcus phage 812 OX=307898 GN=812_115 PE=4 SV=1 - [A0A0U1WFD7_9CAUD]	96	5	848	0.0200472	1.9915	0.2535	1	16	16	17	True		16		17		0.2535		568.27	16	Master
			Sequence	# Protein Groups	Protein Groups Accessions
			ELDDINYLLK	1	A0A0U1WFD7																				35
			FQVIIQSFAR	1	A0A0U1WFD7																				55
			GADYIELDLQLTK	1	A0A0U1WFD7																				60
			GLIGIGSER	1	A0A0U1WFD7																				77
			GLVLATVSK	1	A0A0U1WFD7																				79
			GVGKDNLEELIESTK	1	A0A0U1WFD7																				89
			HQGVFYDDGTPDNHITTLFISER	1	A0A0U1WFD7																				93
			IGDDGSLAVPYPK	1	A0A0U1WFD7																				99
			TEGIITQFQK	1	A0A0U1WFD7																				210
			TTQEMSSDGSYR	1	A0A0U1WFD7																				235
			VAGNVLWDSNATGQR	1	A0A0U1WFD7																				237
			VGDMTLSYIQTNFTSLNGEPIPSLDDVLNHFGTK	1	A0A0U1WFD7																				245
			VNNLTLGSR	1	A0A0U1WFD7																				253
			VTYNNAEFWDSNNPTR	1	A0A0U1WFD7																				264
			YDDGEGTSIR	1	A0A0U1WFD7																				268
			YQSVEVK	1	A0A0U1WFD7																				276
9	3	A0A0U1WF58	Tape measure protein OS=Staphylococcus phage 812 OX=307898 GN=812_112 PE=4 SV=1 - [A0A0U1WF58_9CAUD]	143.8	9.11	1352	0.00221893	0.22043	0.0274	1	2	2	3	True		2		3		0.0274		82.67	2	Master
			Sequence	# Protein Groups	Protein Groups Accessions
			ALGSIAEQSGEGR	1	A0A0U1WF58																				10
			GAGVLGVATSALSLIPALASGDSK	1	A0A0U1WF58																				63
10	1	A1YTP6	Tail tube OS=Staphylococcus phage 812 OX=307898 GN=812_102 PE=4 SV=1 - [A1YTP6_9CAUD]	13.1	6.79	118	0.0169492	1.68374	0.2627	1	2	2	2	True		2		2		0.2627		80.29	2	Master
			Sequence	# Protein Groups	Protein Groups Accessions
			DIIDILVVDNLTK	1	A1YTP6																				23
			ENFADLGYASLGEEILKK	1	A1YTP6																				38
11	11	A0A0U1WIV9	Portal protein OS=Staphylococcus phage 812 OX=307898 GN=812_091 PE=4 SV=1 - [A0A0U1WIV9_9CAUD]	64	6.42	563	0.0017762	0.176449	0.0284	1	1	1	1	True		1		1		0.0284		41.6	1	Master
			Sequence	# Protein Groups	Protein Groups Accessions
			FIAVDPSTIFYATDKK	1	A0A0U1WIV9																				50

[truncated: 46 more sheets: 06, 06_peptides, 07, 07_peptides, 08, 08_peptides, 09, 09_peptides, 10, 10_peptides, 11, 11_peptides, 12, 12_peptides, 13, 13_peptides, 14, 14_peptides, 15, 15_peptides …]
